# Supplementary material for: The Hierarchical Contribution of Organic vs. Conventional Farming, Cultivar, and Terroir on Untargeted Metabolomics Phytochemical Profile and Functional Traits of Tomato Fruits
Source: Front Plant Sci. 2022 Mar 25;13:856513. doi: 10.3389/fpls.2022.856513 (PMC8992384; doi:10.3389/fpls.2022.856513)
Supplement: Supplementary file 1 [file Data_Sheet_1.XLSX]

## Sheet: Legend supplementary material
The hierarchical contribution of organic vs. conventional farming, cultivar, and terroir on untargeted metabolomics phytochemical profile and functional traits of tomato fruits
Gabriele Rocchettia, Biancamaria Senizzaa, Gokhan Zenginb, Paolo Boninic, Luana Bontempod, Federica Camind,e, Marco Trevisana, Luigi Lucinia,*
Supplementary table 1.
a. Comprehensive dataset from UHPLC-QTOF untargeted metabolomics analysis, containing all the annotated compounds.
b. Compounds confirmed by MSMS using the MS-Dial annotation workflow.
ID	Origin	Cultivar	Farming system	Growing year
Sample 1	Basilicata	Round	Organic	2012
Sample 2	Basilicata	Round	Conventional	2012
Sample 3	Basilicata	Long	Organic	2012
Sample 4	Basilicata	Long	Conventional	2012
Sample 5	Emilia Romagna	Round	Organic	2012
Sample 6	Emilia Romagna	Round	Conventional	2012
Sample 7	Emilia Romagna	Long	Organic	2012
Sample 8	Emilia Romagna	Long	Conventional	2012
Sample 9	Basilicata	Round	Organic	2013
Sample 10	Basilicata	Round	Conventional	2013
Sample 11	Basilicata	Long	Organic	2013
Sample 12	Basilicata	Long	Conventional	2013
Sample 13	Emilia Romagna	Round	Organic	2013
Sample 14	Emilia Romagna	Round	Conventional	2013
Sample 15	Emilia Romagna	Long	Organic	2013
Sample 16	Emilia Romagna	Long	Conventional	2013

## Sheet: a. dataset metabolomics
Compound	Confidence level	[Sample 1]	[Sample 2]	[Sample 3]	[Sample 4]	[Sample 5]	[Sample 6]	[Sample 7]	[Sample 8]	[Sample 9]	[Sample 10]	[Sample 11]	[Sample 12]	[Sample 13]	[Sample 14]	[Sample 15]	[Sample 16]	CompositeSpectrum
2-Aminophenol	MSMS	291917	228702	24992.4	160946	168818	115283	787684	168741	178636	181664	162519	763466	371451	581548	148515	360546	(110.89547, 84694.36)(113.10612, 5188.1313)(114.063644, 4211.7295)(111.06329, 2158.4685)(136.3478, 3236.628)(137.05663, 2499.6934)(119.04409, 6699.729)
Choline	MSMS	1.8035e+06	1.2653e+06	503118	659922	712158	857256	977502	1.16656e+06	2.0844e+06	625395	940664	808197	1.00112e+06	1.73737e+06	466802	771223	(105.633995, 27472.24)(106.11923, 2372.47)(131.67632, 54361.77)(132.11145, 89125.64)(112.841034, 1089.1035)(114.09997, 448.53)
Cinnamoylcholine	MSMS	1.9586e+06	1.00643e+06	804944	875554	1.77817e+06	1.1873e+06	956699	610661	2244928	1.23588e+06	1209101	2.4746e+06	1.0537e+06	1.27112e+06	845376	635428	(234.15068, 20420.26)(235.15529, 2112.8254)(216.1391, 56249.734)(217.14177, 6031.089)(236.4525, 10564.229)(237.16905, 772.39)(218.43369, 3921.9685)(220.15854, 1198.275)(258.76028, 39535.09)(241.67664, 16109.478)(244.13667, 28486.195)
Dehydrocorydaline	MSMS	2.04936e+07	21045306	3.60948e+06	1.16063e+07	19284707	3.7379e+06	1.82411e+07	1.17649e+07	1.56863e+07	1.62937e+07	5930355	1.03974e+07	17088243	5.82682e+07	3.428e+06	24676741	(366.2422, 632.18506)(368.1781, 8444.95)(369.1811, 1804.71)(370.1752, 1892.73)(348.16595, 10168.319)(367.1782, 714598.3)(368.1803, 161837.97)(369.1829, 23912.717)(370.1831, 2710.9534)(349.17938, 217550.4)(350.20798, 41788.234)(351.1727, 9017.91)(389.17545, 79230.27)(390.17825, 16350.515)(391.1789, 3014.2598)(392.24893, 388.67334)(372.9411, 3239.0173)(375.11215, 6007.525)(375.7449, 6024.8506)(376.…
Phosphocholine	MSMS	1	1	1	1	695454	2281602	631680	441240	544496	359006	330323	301416	683242	1.27516e+06	264732	352760	(184.39719, 17904.219)(186.88994, 17412.36)(188.35545, 8112.4546)(166.29779, 17616.096)(167.33534, 4273.6543)(168.0603, 163.13)(185.35556, 40785.5)(186.51521, 15661.307)(187.07916, 30767.328)(168.24864, 18096.44)(169.07542, 1431.4313)(207.97505, 3370.4688)(211.44743, 297.17252)(190.18126, 1272.7255)(192.39062, 719.4633)
Sinapoylcholine	MSMS	531984	539461	14843.5	40930.9	597292	35621.8	881104	164548	444113	2.90163e+07	1.84849e+07	3.12375e+07	113586	1.00586e+06	1	169992	(313.39798, 15429.95)(311.4461, 6401.0557)(295.12036, 4701.5522)(297.16492, 5407.78)(311.84567, 2430.3616)(295.8731, 3386.6921)(296.1772, 183.07)(337.2034, 15137.539)(337.30698, 8937.499)(338.15988, 3534.3901)(317.94968, 169289.61)(319.07697, 26070.867)(320.05206, 6459.4224)(320.15314, 3171.2683)
Indole-3-carbinol	MSMS	4.71504e+06	9.71643e+06	387423	5.9792e+06	1.003e+06	9.13359e+06	1.90794e+06	1.35718e+07	1.20303e+07	9.29178e+06	8864223	1.20475e+07	3.7077e+06	5853113	4.01988e+06	2.70023e+06	(148.15575, 41942.84)(151.80992, 7664.617)(152.0812, 8392.74)(130.05966, 240581.42)(131.28783, 14038.831)(132.62192, 3015.6804)(133.56137, 4507.961)(134.06952, 4141.397)(149.13356, 43148.324)(149.88344, 15055.693)(170.10866, 3809.49)(171.06248, 2706.9775)(152.5072, 4399.138)(153.817, 3261.9229)
(E)-1-(2,4-dihydroxyphenyl)-3-[4-(3-methylbut-2-enoxy)phenyl]prop-2-en-1-one	MSMS	1	1	1	1	917868	5.67015e+06	170628	4.51576e+06	1.1809e+07	4.66728e+06	2973205	7.96231e+06	3.91118e+06	2.79436e+06	3.80164e+06	2.75566e+06	(325.69617, 36645.055)(326.3919, 9172.546)(327.7358, 2084.2935)(329.15683, 1606.9567)(307.58432, 20964.22)(308.6319, 41466.395)(311.1429, 48753.64)(326.34344, 41950.76)(327.44803, 7600.5225)(328.58664, 3019.707)(329.1577, 5357.2666)(309.7675, 156591.44)(311.12256, 23884.828)(312.09058, 5239.982)(349.73016, 4486.9194)(351.80713, 10313.905)(352.13464, 10769.295)(331.18042, 7127.5586)(331.7504, 1283…
(R)-(-)-Phenylephrine	MSMS	1.63608e+06	893352	88244	1.2291e+06	223933	181600	359991	128493	1	1	1	1	1.15513e+06	3.35136e+06	1	2.14095e+06	(168.55519, 8858.443)(169.10352, 1042.9862)(172.11026, 6880.9775)(149.27438, 40768.555)(150.93144, 16766.03)(151.08965, 266.192)(168.21263, 52939.883)(169.10391, 3705.992)(150.99425, 7910.44)(151.7588, 764.3367)(193.24689, 73631.69)(195.00397, 19146.643)(195.09615, 9764.505)(175.87547, 748.25073)(177.08235, 1434.8544)
1-(3-Chlorophenyl)piperazine	MSMS	465889	633458	52434	372974	1	1	1	1	468344	1	112892	494182	537628	842536	71484.8	190689	(196.20573, 17734.75)(197.27206, 1111.3696)(199.35594, 10167.956)(201.01724, 1607.1842)(201.67055, 1176.69)(203.27736, 4315.791)(203.59747, 4582.03)(204.1003, 7111.84)(221.92917, 2888.2866)(223.29047, 3939.359)(224.074, 995.72)(226.0741, 2462.18)
1-O-hexadecyl-2-C-methyl-3-phosphatidylcholine	MSMS	1	1	1	1	3.77921e+06	43409.2	814593	25182.1	2.06233e+07	8.30524e+06	9.57934e+06	1.52829e+07	1.22588e+07	3.63905e+07	1	1.07562e+07	(495.67938, 134904.67)(497.37827, 125062.88)(498.38022, 19075.922)(499.38232, 1203.4166)(478.4714, 2454.6904)(480.3637, 669.52)(496.37817, 599603.1)(497.38004, 172448.97)(498.3815, 29839.1)(499.3797, 5052.493)(480.3831, 8884.629)(481.38626, 2686.7173)(518.3606, 383886.34)(519.3625, 119191.66)(520.36835, 31062.047)(521.3741, 6341.2188)(522.388, 548.37994)(502.13806, 2530.4922)
1,1-Dimethyl-4-phenylpiperazinium	MSMS	1	1	1	1	121253	25890	105787	63238.8	185098	114214	1	38984.6	117517	105546	30122.9	66955.9	(191.15642, 9651.5205)(192.1596, 975.612)(215.09715, 4715.1914)
11,12-Methylenedioxykopsinaline	MSMS	730571	502334	128098	147722	1	1	1	1	320228	334286	329557	903337	820476	1.87618e+06	501576	784626	(398.31018, 7936.6978)(399.98566, 3283.2583)(401.85373, 1948.0734)(402.1885, 673.96)(380.43326, 7224.7993)(381.591, 2576.1055)(383.98303, 1671.4141)(384.1832, 2297.38)(399.3158, 40074.734)(400.21744, 9417.568)(401.19687, 1855.6906)(381.32718, 12407.118)(382.45734, 2286.9746)(422.18036, 5092.862)(424.87845, 5189.1567)(424.18497, 1128.3434)(406.03796, 6684.0483)(407.67487, 4235.1953)(408.17508, 253…
12-Cytisineacetamide	MSMS	1	1	1	1	41867.8	1.15083e+07	1.83084e+06	1.56374e+07	49599060	1.9735e+07	8.98525e+06	1.57319e+07	1.15067e+06	153127	1071979	1.09351e+06	(248.21457, 562850.75)(249.77386, 56245.184)(250.87373, 13797.963)(251.1434, 1984.718)(230.22928, 62819.723)(231.3369, 12170.548)(232.18657, 12127.388)(233.13261, 2462.2837)(249.79916, 231508.62)(250.74063, 34722.914)(230.49603, 24867.967)(232.133, 12397.404)(233.13835, 1202.1)(234.1386, 361.47)(270.83817, 18251.348)(271.59467, 5965.5273)(253.24434, 15017.55)(255.47043, 5536.618)(255.12088, 1721.…
14,15-Dehydro-16-epi-vincamine	MSMS	1	1	1	1	702259	1	478693	215600	277602	132791	1	798740	1	392094	248045	53984.8	(354.05118, 3583.012)(355.19644, 2341.6035)(334.9464, 3423.792)(336.51498, 517.75336)(354.12708, 7497.7256)(354.1897, 3805.815)(355.18988, 219.64)(336.6839, 16434.6)(338.1821, 2689.3)(340.1822, 7140.54)(375.7011, 37433.688)(376.4416, 7782.9717)(377.40506, 1280.3893)(358.03735, 5587.087)(359.8304, 4783.483)(362.1688, 243.99)
2-(hydroxymethyl)-4(3H)-quinazolinone	MSMS	84249.8	280756	11537.3	1	821814	15794.6	104486	157719	669228	560958	355379	281038	668351	655214	1	205937	(179.46577, 3850.4194)(179.56436, 1414.345)(160.49678, 5375.919)(177.06754, 28152.9)(178.06816, 3106.6436)(162.06636, 2168.43)(200.5209, 5083.2236)(201.05734, 3725.297)(183.01732, 8445.75)(184.04521, 670.59753)
2-[(1S)-1-hydroxyethyl]-1H-quinazolin-4-one	MSMS	40019.6	36540.7	15412.9	36832.8	31543.5	4529.17	82925.9	1	85284.2	1	1	1	21684.4	79531.7	1	29966.6	(192.0796, 17362.26)(193.14351, 4995.1973)(195.08882, 430.82166)(174.73639, 2496.4731)(176.32535, 5141.545)(192.63101, 8321.438)(194.09157, 801.11)(176.92772, 4974.701)(177.0819, 8206.94)(213.18147, 5724.5767)(198.43025, 5854.9565)
2-methoxy-4-pentadecylbenzoic acid	MSMS	1	1	1	1	1.03743e+07	97067.1	2.46569e+06	6.182e+06	2393286	1.35466e+06	567110	320419	827484	6.00362e+06	1	1.39237e+06	(363.23914, 152261.95)(364.85593, 51764.96)(365.8669, 124753.8)(366.39618, 40804.094)(367.30457, 16614.963)(345.54706, 140075.36)(346.9434, 59041.5)(347.68182, 70751.79)(348.28302, 19028.31)(349.29355, 12612.16)(364.88333, 224003.73)(366.22842, 76904.3)(367.16144, 136316.69)(368.13913, 35933.18)(348.52014, 56911.793)(349.0907, 37707.04)(349.6293, 59384.66)(350.29785, 17189.246)(387.9284, 30253.86…
2-Phenylacetamide	MSMS	1.453e+06	1.15042e+06	1.23753e+06	2243725	2.94037e+06	2.74949e+06	2.23564e+06	1.97654e+06	1.51217e+06	160162	120205	2.15142e+06	3.73503e+06	5.58718e+06	1.47185e+06	50049	(136.07219, 57043.875)(137.98427, 6378.8535)(140.0793, 8030.282)(121.973915, 2146.315)(136.07344, 310771.56)(137.0745, 19094.553)(121.16699, 16018.62)(122.07762, 3118.7852)(161.55367, 1698.2656)(163.0701, 807.2)(142.58383, 16929.389)(145.05939, 46647.32)
2'-Deoxyadenosine	MSMS	1	1	1	1	2.20033e+06	2.32283e+06	8.04647e+06	3.80993e+06	6.57327e+06	3.83056e+06	3426377	5.40041e+06	1.32334e+06	1.02272e+06	318210	271009	(252.1391, 12505.862)(253.50781, 2545.023)(254.86432, 3261.11)(234.05495, 246718.75)(235.23485, 42474.957)(236.18718, 6564.161)(237.10164, 706.274)(252.88013, 101352.18)(253.10951, 19920.086)(254.11395, 1653.0684)(235.01187, 14610.239)(237.22948, 12686.482)(238.91061, 4134.2344)(239.1052, 1644.53)(274.8388, 9025.451)(276.1419, 5809.292)(279.10938, 1541.82)(256.7265, 4520.403)(258.53595, 8029.3613…
2'-Deoxycytidine	MSMS	1.46955e+06	2.02864e+06	578396	1.83334e+06	2.11461e+06	1.54446e+06	990600	584092	1.29523e+06	214455	487700	359267	403061	720283	850577	622628	(227.40054, 7687.1514)(228.09937, 2352.675)(211.44353, 8336.393)(213.79578, 6296.9497)(214.08931, 7626.41)(229.00334, 14266.32)(230.70738, 3434.4382)(232.61215, 814.54504)(233.1107, 21042.44)(210.13089, 16777.0)(211.21945, 4995.879)(252.34474, 4806.7324)(252.41194, 1154.1141)(254.1804, 972.87006)(254.0872, 1452.66)(233.92368, 3795.7961)(234.8906, 2467.812)
3-(2,4-dihydroxyphenyl)-7-hydroxy-6,8-bis(3-methylbut-2-enyl)-2,3-dihydrochromen-4-one	MSMS	1	1	1	1	1.5269e+06	209304	411196	349394	1	1	1.58584e+06	162619	1.29995e+06	2.50484e+06	288426	332282	(409.48557, 9621.011)(411.30847, 10262.512)(411.80142, 3212.6301)(412.2024, 798.58)(391.75507, 4442.8154)(392.4616, 8978.46)(394.01572, 3995.0708)(394.97925, 6563.722)(395.1938, 9255.03)(410.36884, 35936.156)(411.7414, 36332.25)(412.30362, 9008.697)(412.87012, 1215.0967)(392.64, 4841.388)(394.7106, 811.47)(432.2867, 4937.859)(433.4522, 3929.0396)(435.69547, 3275.328)(436.20044, 4429.895)(437.1915…
3-Acetylphenanthrene	MSMS	1.65889e+06	1.06921e+06	597533	313074	1.16781e+06	158637	1.09246e+06	410603	1	179893	111709	273926	531006	1.79195e+06	887075	705578	(221.00687, 6646.961)(224.45198, 1269.279)(225.106, 1881.834)(205.8721, 3382.9849)(206.99255, 2172.23)(221.73264, 32514.576)(222.59781, 6972.2383)(223.58214, 1339.3434)(225.1087, 960.21)(206.09698, 6426.9204)(207.09828, 728.9657)(244.4279, 8390.406)(246.03786, 5106.3647)(247.45879, 13982.632)(247.99153, 4030.98)(248.0931, 993.99)(227.72081, 25681.598)(229.0041, 1667.0369)(230.08069, 579.33)
3-Methyluridine	MSMS	238314	587794	54594.1	285119	336832	335762	215871	174399	71920.7	55297.4	137212	77279.3	538733	858993	319293	693955	(258.98868, 18568.697)(260.28488, 3229.635)(262.63293, 2521.8728)(263.09308, 3662.977)(244.28267, 1942.0408)(245.0817, 9947.202)(259.3572, 23347.89)(260.30054, 3871.6511)(243.29695, 38672.082)(244.41849, 5434.9443)(245.86653, 2833.2566)(246.09299, 2842.3975)(282.18903, 2011.7517)(286.08585, 1457.5437)(264.21167, 9219.627)(264.9788, 2599.2195)(267.08002, 212.125)
3`-Aminoacetophenone	MSMS	1.44134e+06	1.15042e+06	1.2543e+06	1.76237e+06	2947437	2.7412e+06	2.23564e+06	1975253	1.51217e+06	160162	120205	2.13444e+06	3.73503e+06	5.57622e+06	1.47185e+06	50049	(136.0722, 56315.68)(138.0308, 6268.0347)(140.0793, 8030.282)(121.97067, 2201.6658)(136.07341, 309136.62)(137.07448, 18905.852)(121.17058, 16675.785)(122.07754, 3093.4175)(161.54018, 1686.1312)(163.0701, 807.2)(142.66336, 17130.346)(145.05939, 46647.32)
4-Acetamidoantipyrine	MSMS	1	1	1	1	646292	232198	2.75223e+06	619240	3467938	334416	1812359	2.03665e+06	929629	2.89578e+06	1.86467e+06	1.8018e+06	(245.37062, 10856.877)(246.75853, 5357.098)(227.97961, 25493.723)(229.36029, 6624.3447)(230.11751, 95983.25)(231.45164, 14182.406)(247.01813, 325307.25)(248.38904, 67845.88)(250.2567, 22388.248)(251.14027, 1547.8735)(229.9327, 67356.71)(230.93405, 8523.005)(232.92265, 2609.1157)(232.6278, 2126.47)(269.08984, 32300.846)(271.0335, 11125.835)(273.12253, 54053.527)(251.99806, 9268.106)(253.33043, 510…
5-Methyl-1H-benzotriazole	MSMS	224462	6794.06	22475.7	30410.7	1	30877.2	774150	91120.3	99181.7	1	37786.8	29973.8	1	149339	1	111562	(134.87962, 16491.54)(136.13177, 79178.22)(137.32668, 73639.72)(134.84518, 24645.268)(136.07677, 63307.117)(156.25426, 2363.5217)(157.0486, 245.76001)
5-Methylcytosine	MSMS	8523194	5.74566e+06	908319	4.73647e+06	2.92709e+06	1.66041e+06	2.00554e+07	1.93682e+06	7035119	863777	4.42285e+06	6.14034e+06	9983732	1.34676e+07	2.42578e+06	5.85859e+06	(126.0635, 141670.38)(127.06586, 11147.056)(108.64246, 181113.44)(110.638664, 59414.42)(111.97208, 77304.96)(112.0583, 54207.074)(126.06471, 259211.62)(127.06706, 19350.64)(128.07333, 1292.456)(108.478065, 233668.72)(109.056786, 24931.814)(149.30154, 330.725)(131.9283, 2185.5442)
5,6,2'-Trimethoxyflavone	MSMS	1	1	1	1	204884	94235.2	399836	207413	106141	75171.8	1	1	163014	471848	174085	184063	(312.8208, 32707.576)(314.06534, 6290.922)(316.1143, 8402.88)(295.68842, 18939.762)(297.08783, 1557.2324)(314.04364, 638508.25)(314.65698, 132626.4)(316.1144, 41586.777)(317.11658, 7895.578)(318.11566, 5251.7)(296.1002, 23009.164)(297.6028, 5164.572)(336.03308, 3397.0776)(336.59155, 4765.29)(318.14447, 7464.434)(322.0956, 3196.8298)
7-Hydroxymitragynine	MSMS	1	1	1	1	478636	196579	681984	259896	1.35836e+06	500721	1.07774e+06	2.01865e+06	1.16403e+06	1.25014e+06	423756	880883	(415.40735, 5482.126)(416.59537, 2066.8975)(396.79105, 1580.8226)(398.2133, 240.22)(415.37354, 17997.531)(416.22562, 3487.7007)(417.22592, 697.71796)(397.46176, 7374.65)(398.21204, 2911.5464)(440.13907, 3255.763)(441.6567, 3121.653)(441.96667, 2667.925)(442.2087, 2725.58)(419.55518, 3334.949)(421.42117, 1088.6466)(424.2123, 6657.935)
7alpha-Voacangine hydroxyindolenine	MSMS	1	1	1	1	1.00442e+06	172071	1999390	1.001e+06	847841	229943	1	1	228009	991356	423544	514996	(385.15784, 58964.74)(386.00864, 13533.797)(386.63373, 2719.6511)(366.82022, 3479.746)(367.205, 440.22668)(385.21005, 142804.38)(386.21173, 25987.553)(387.21152, 5038.325)(388.2117, 770.56)(368.40582, 9236.578)(408.46927, 7341.4404)(408.9117, 1091.3372)(392.36578, 1791.5878)(393.65042, 5224.399)(394.20264, 2803.0935)
Acetaminophen	MSMS	1.59709e+06	2.58434e+06	316822	1.6084e+06	3.8181e+06	3.55101e+06	715030	2.2561e+06	1.26346e+06	469996	320970	470467	1406776	1.98353e+06	775762	2.44111e+06	(152.26865, 96542.92)(153.301, 8531.231)(156.07764, 216.77)(134.66232, 13986.505)(138.0653, 309033.78)(152.91466, 131386.94)(153.07062, 10756.41)(154.0621, 8928.22)(138.40448, 1049.5767)(177.6221, 1904.7915)(178.06296, 264.45)(160.29787, 1289.9124)(161.0569, 560.43)
Allantoic acid	MSMS	210464	79966.2	1	47034.4	49501.2	314468	1	188604	8398.33	14678.7	88395.8	172431	86780.9	98099.9	47167.2	151637	(180.72116, 2582.648)(181.0613, 1033.27)(162.56981, 29593.654)(162.04774, 57731.414)(178.46654, 10255.292)(178.06793, 1297.8645)(161.93161, 4888.699)(200.04854, 3074.7437)(183.04095, 997.88)
Alpha-Mangostin	MSMS	1	1	1	1	353685	33779.4	206134	52235.2	344782	53322	1	1	336361	947984	162227	316891	(411.38422, 9883.751)(412.3906, 7315.561)(413.18506, 5761.854)(414.174, 10459.448)(415.1979, 11372.891)(393.7291, 5831.706)(394.9022, 4583.36)(396.0966, 8390.96)(396.54718, 14916.974)(397.1858, 10454.284)(411.3703, 11723.904)(412.4158, 2298.8538)(415.19962, 9458.801)(393.67816, 2939.4219)(395.18552, 4473.8237)(396.51016, 7066.6772)(397.52005, 8011.3438)(398.1828, 8284.766)(436.07672, 3884.0713)(4…
Carbazole	MSMS	1	1	1	1	934985	728492	1.14898e+06	238460	172884	1.5166e+06	1.35141e+06	1.26561e+06	552028	1.39347e+06	298869	697816	(168.07675, 35296.25)(169.1343, 1313.5323)(169.89049, 9933.591)(191.5687, 2255.45)
cis-Aconitate	MSMS	658783	441167	414788	739488	995470	369176	504552	351533	3.0954e+06	612778	431422	1.32467e+06	200745	223608	2.0233e+06	248760	(176.82002, 77.871994)(175.0288, 44899.66)(158.01494, 90515.14)(159.01808, 2881.4329)(162.02153, 487.36667)(181.47755, 13208.448)(182.92027, 2183.5376)(183.0001, 3761.86)
Citramalate	MSMS	5469.44	54414.2	16892.7	51605.7	3275.92	79736.4	3551.11	56070.6	15857.4	1	1	1	1	1	1	1	(151.04617, 5113.6753)(152.04794, 987.9975)(153.0461, 874.328)(133.0345, 777.5533)(151.11617, 15567.22)(152.04848, 2983.5662)(171.12505, 6716.0664)
Conessine	MSMS	811978	39077	16192.7	1	133239	1	369997	95873.6	220616	1	1	1	551116	560515	1	221616	(356.72702, 7783.5396)(358.32895, 4563.1455)(357.3266, 26852.605)(358.32993, 5060.4106)(359.3341, 255.625)(379.30933, 20312.367)(380.31287, 3823.39)(381.3229, 360.62)
Convolidine	MSMS	2.63677e+06	3.04874e+06	377037	2144191	3.74636e+06	2.54846e+06	4230182	2.39775e+06	4276578	2.45026e+06	1.62571e+06	1.58519e+06	1.14263e+06	1.94823e+06	564925	2.45652e+06	(277.5405, 17242.514)(282.14154, 35425.258)(260.04684, 7855.1035)(262.62894, 12782.1045)(264.1277, 28524.025)(278.1666, 52554.21)(279.17123, 7128.175)(280.1432, 999.96)(260.19324, 49028.586)(261.23846, 7355.68)(263.1287, 8716.261)(301.62518, 13545.6875)(302.3586, 4965.6733)(302.9455, 2215.993)(305.1295, 2322.24)(282.61993, 6363.712)(284.47946, 8131.037)(285.9553, 6271.65)(287.1212, 1456.05)
Corynanthine	MSMS	905382	202486	696282	385873	1	1	1	1	1.19092e+06	641048	643536	917465	227588	1.45767e+06	1	859352	(355.45767, 53559.09)(356.20096, 10958.217)(357.4134, 2734.2417)(359.20056, 4143.862)(336.71967, 1354.8029)(338.4126, 791.9522)(339.68842, 446.07)(355.52103, 67921.3)(356.36902, 12107.173)(357.2053, 2001.5311)(358.211, 192.64)(337.34705, 12886.022)(338.19003, 1190.0533)(377.92682, 3784.4617)(378.8298, 1372.4694)(379.1826, 651.33)(359.74338, 1769.5564)
Coumarin	MSMS	1.32848e+06	1.30048e+06	627504	1.2469e+06	376012	1.09159e+06	1.33371e+06	369047	329933	459333	965401	160462	94630.8	869826	355177	619943	(147.88112, 12480.544)(151.04771, 54039.15)(129.02837, 17221.309)(130.63515, 1898.024)(148.80168, 357.32748)(129.1973, 150188.8)(130.03534, 8749.588)(131.04591, 345.27002)(171.49454, 987.803)(154.91919, 1701.7013)
Cytosine	MSMS	108870	1	1	22286.8	66547.2	7343.33	170863	14125.2	1	1	1	1	32699.4	167556	19562.1	54475.4	(113.046715, 3575.4673)(115.0482, 4986.428)(112.04854, 7526.712)(137.93175, 3732.9521)(139.04305, 2856.54)(121.03103, 698.78754)
D-(+)-Glucosamine	MSMS	418684	67734.1	23326.4	88176.3	40834.4	1	533599	126055	113681	254697	50027.1	144811	143459	651941	78792.8	499188	(180.07904, 15840.067)(181.0811, 1721.9779)(162.96042, 1592.8573)(163.07283, 1047.2034)(182.05963, 136029.67)(183.04167, 17727.553)(183.66785, 3155.1516)(184.09715, 544.9)(164.0825, 8733.995)(165.96869, 1867.7982)(167.0906, 117.93)(203.06819, 238946.23)(204.07246, 16627.22)(205.07469, 3587.3787)(185.56874, 19176.6)(186.35815, 1111.2302)(188.0712, 680.5082)
DL-alpha,epsilon-Diaminopimelic acid	MSMS	142495	350410	36295.7	209120	297342	50733.8	255002	46400	506772	504786	492564	516164	508249	1.29047e+06	168494	471085	(191.46039, 12275.928)(192.09776, 1235.4667)(173.68674, 1336.666)(173.0905, 84.52)(194.41463, 7670.0415)(195.6897, 9690.668)(196.11028, 9619.66)(176.73235, 4667.8687)(178.09895, 11250.081)(213.41367, 11106.201)(214.95914, 3541.8594)(217.34067, 1264.14)(218.09529, 503.41333)(196.16722, 9870.709)(198.07986, 1332.164)(199.58275, 1188.2151)
Emetine	MSMS	1.41747e+06	697552	89940.5	56787.3	1.60451e+06	1	638912	243002	770382	301088	704312	1.28963e+06	2.6214e+06	1645262	1.27086e+06	1.19739e+06	(484.0587, 8196.488)(483.61682, 5870.149)(483.6669, 4782.1025)(484.53348, 1541.7346)(485.44666, 3418.9612)(486.327, 1187.8334)(463.23193, 9902.812)(464.2898, 1670.11)(481.29584, 29350.656)(482.29678, 7536.115)(463.29984, 56400.504)(464.30344, 13945.264)(465.30838, 2835.9487)(466.3184, 510.4)(505.71503, 10524.427)(507.16187, 3063.5544)(508.309, 1553.4141)(488.06555, 389.9589)
Flavone	MSMS	528823	163872	37859.7	88426.5	144869	27874.5	237183	10534.8	42124.1	72559.3	1	10414	303348	316934	46870.7	176168	(223.78813, 7350.993)(225.63237, 3403.6768)(226.36948, 6151.9556)(206.19014, 9520.68)(207.16228, 4405.7256)(208.28526, 10388.182)(209.0761, 1373.7986)(224.09805, 14491.835)(226.30017, 9273.482)(226.71367, 9421.922)(227.08946, 893.45996)(206.55548, 4562.5225)(208.00043, 24446.549)(208.99957, 3531.021)(247.74892, 3243.3557)(249.37076, 4875.5728)(249.6385, 2793.5989)(228.80875, 129349.97)(230.12721,…
Galaxolidone	MSMS	1	1	1	1	827170	1	339364	265132	1.45046e+06	1.09971e+06	506833	533566	1.4859e+06	1.13431e+06	276984	394722	(272.48163, 4839.603)(273.1861, 6812.58)(254.16348, 22745.535)(255.1658, 2505.3728)(273.44598, 6560.543)(298.16934, 2261.7166)(277.18134, 84450.22)(278.20956, 7144.4507)(279.24753, 1684.6609)
Gelsemine	MSMS	1.08525e+06	1.51866e+06	1.44968e+06	700652	1.64309e+06	1.91247e+06	2169003	1.39536e+06	2.90082e+06	676408	1.59331e+06	2.07771e+06	1.28987e+06	3.1429e+06	2.21733e+06	1.59852e+06	(322.2932, 20507.91)(323.46097, 7593.8296)(324.17496, 1182.0399)(304.32303, 5254.295)(305.85803, 2709.3062)(323.20667, 28061.098)(324.1764, 3488.8262)(325.17346, 1095.62)(305.4168, 9127.474)(306.54874, 1555.3098)(346.3852, 9220.519)(347.96982, 6828.5527)(348.5137, 40098.99)(349.66754, 30424.281)(350.16922, 6732.7173)(328.41547, 7993.1436)(330.3272, 10367.554)(331.34268, 7086.2075)
Gelsenicine	MSMS	3.62543e+06	3.11988e+06	3.28649e+06	3.3496e+06	2.64314e+06	498613	1888919	2865700	4895427	1.97158e+06	3412505	5.29892e+06	8.49374e+06	1.50047e+07	2.02073e+06	9.23821e+06	(327.8222, 413094.62)(328.96017, 139789.92)(330.11627, 32942.664)(330.92075, 23420.01)(308.32153, 16154.414)(311.46454, 52916.51)(312.16156, 50485.754)(312.1632, 31846.83)(313.16, 9474.04)(327.26596, 4635.947)(329.171, 3591.9834)(329.1661, 119.18)(309.21533, 104737.7)(310.27524, 2683.6943)(311.6781, 2769.8574)(349.961, 43121.637)(351.2003, 11275.655)(352.53104, 4173.706)(353.54816, 7723.404)(354.…
Gemcitabine	MSMS	1.77431e+06	769251	165635	411577	211595	32484	396092	159624	449003	568596	410023	1.01723e+06	1.2095e+06	2.08014e+06	53510.9	88350	(263.2978, 26673.416)(264.61447, 6678.2153)(265.07828, 1715.4379)(266.0848, 164.5)(247.13077, 3261.7712)(248.82526, 5232.5127)(249.40004, 3285.7957)(265.89572, 5081.0093)(267.15204, 463.81586)(269.08786, 543.84875)(248.56236, 4702.289)(249.92255, 2179.2947)(250.5822, 1947.9)(288.7948, 558.6314)(290.5032, 1186.2487)(291.0779, 1072.08)(272.3508, 1882.5271)(272.0574, 171.73)(273.0693, 1334.3)
Glycyl-L-proline	MSMS	421011	261013	1	144803	909486	313159	86103	333822	586012	166807	1	1	388119	470153	251027	263967	(174.08545, 5995.9688)(154.0693, 544.33)(177.09999, 3003.4146)(158.19693, 66049.305)(160.09454, 4150.324)(195.9253, 6066.283)(197.07889, 738.365)(177.22876, 21750.348)(178.06844, 2617.0728)(179.0808, 169.62)
Gramine	MSMS	75960.8	73243.6	13603.1	76637.3	97513.9	1	477649	1	251677	166881	10928.7	15593	18481.4	175666	1	94229.2	(176.11957, 3798.4153)(179.1307, 3528.6592)(176.92448, 8462.012)(179.18501, 12416.6875)(180.1339, 880.5463)(197.4025, 5977.1914)(201.31882, 2661.88)
Guanylurea	MSMS	1	1	1	1	3.77392e+06	1.37611e+06	1114450	1.44827e+06	2.18282e+06	437868	1	1	1.06013e+06	2.58961e+06	305528	1065730	(103.25011, 3335.0825)(103.06152, 108395.79)(104.064964, 8669.939)(105.07675, 150.545)(127.046906, 24213.264)(128.05124, 147.38501)(109.53511, 1039.3826)
Harmine	MSMS	726727	1.07336e+06	103810	417912	991827	1	882306	647833	1.05375e+06	410602	740783	666926	435098	1.30538e+06	1	352408	(213.81091, 26252.547)(215.15434, 5701.574)(216.1098, 4176.71)(197.50214, 4205.035)(198.34427, 573.2625)(199.1031, 2818.68)(216.38203, 28251.535)(217.5512, 7414.288)(217.11754, 5502.6265)(217.11931, 5822.0366)(198.68904, 2470.0955)(238.07753, 6787.3555)(239.71677, 3344.3335)(240.10211, 5059.165)(220.96207, 1731.6431)(221.99721, 2991.5867)(222.0937, 2660.65)
Heteropeucenin, Methyl Ether	MSMS	1	1	1	1	652914	1.44024e+06	4.7956e+06	3.45415e+06	212343	210010	126156	3.27118e+06	923589	2.66233e+06	3.02317e+06	573934	(274.52527, 57327.348)(275.63773, 17106.871)(277.84732, 4160.9995)(257.4063, 8354.992)(258.66644, 2892.4468)(259.85184, 14907.179)(260.77585, 10642.975)(261.12445, 3126.4248)(276.94016, 20974.652)(278.1974, 10905.896)(279.13614, 3442.08)(279.1375, 3920.93)(258.32877, 5622.553)(259.56427, 23692.299)(260.5867, 15200.557)(261.55667, 4479.8755)(262.1337, 4243.73)(298.05542, 19430.326)(299.29666, 4380…
Hirsutine	MSMS	1	1	1	1	519119	1	1	232402	599135	55114.2	1	86202.8	492322	1.28473e+06	1	373121	(369.70932, 3185.0293)(371.22168, 46672.65)(372.22504, 7759.843)(373.22, 14138.115)(350.25507, 38189.47)(351.25812, 9903.034)(352.205, 1060.6399)(370.21674, 7023.801)(372.65024, 1399.7513)(373.2193, 4719.4478)(391.76862, 6338.937)(394.21497, 1214.51)(376.19156, 379.74332)
Homatropine	MSMS	15385.9	1	2.60579e+07	29665.2	5.46457e+06	8.54565e+06	3.71472e+06	1	2.39343e+07	1	1	30982.6	178813	341020	1	3.88144e+06	(277.79266, 147577.62)(278.80212, 47269.84)(280.1578, 303080.7)(258.67993, 39977.895)(258.83102, 37404.945)(276.4157, 662969.2)(277.4178, 102337.77)(278.5689, 88195.42)(279.16602, 3598.6025)(258.2048, 102186.31)(259.20663, 13942.613)(260.1659, 2057.21)(299.59106, 9060.095)(301.7476, 4124.9893)(302.93176, 6056.317)(303.1568, 4317.74)(282.6271, 10895.624)(283.7432, 19699.73)(283.94086, 11248.309)(2…
HYDROQUINIDINE	MSMS	505640	3.0374e+06	947511	1.96252e+06	528132	1	855066	138444	423142	127164	1	130868	358236	1.76036e+06	1	1.01605e+06	(327.3478, 14172.273)(329.37582, 9471.997)(330.48157, 11286.019)(309.36237, 160600.83)(310.31848, 25727.709)(311.19705, 4858.091)(312.2077, 2868.67)(327.20258, 64254.07)(328.2055, 10127.92)(329.20743, 937.16504)(309.32077, 8941.633)(310.19302, 2220.9858)(350.37357, 1080.3746)(351.20035, 9109.745)(352.6976, 2441.765)(353.1971, 2760.13)(331.62732, 10294.466)(333.18222, 10956.362)(334.1842, 4065.868…
Iminostilbene	MSMS	1.37588e+06	2.96759e+06	271583	685491	1653125	3.49006e+06	5.49841e+06	2.81389e+06	3043650	322294	399549	2.25229e+06	1.15863e+06	3.419e+06	1.02232e+06	1.41947e+06	(193.32202, 7641.0654)(195.09859, 2108.68)(194.09604, 189941.84)(195.09975, 21266.293)(196.10689, 835.17444)(216.72229, 17068.928)(218.04553, 11260.583)(218.0962, 253.59)
INDOLE	MSMS	248205	92472.6	15506.9	105709	147500	105973	480064	115801	57979.4	221746	123029	400224	144318	402820	55897.1	123139	(121.86774, 3778.6191)(122.0715, 1231.5)(121.084625, 32069.32)(122.076546, 4371.822)(140.24713, 9141.618)(145.05855, 80584.914)
Indoline	MSMS	77937.2	29870.6	13301	21080.3	4628.75	13080.2	539948	1	5118.22	1	4544	5204.44	5315.25	880531	25104.3	87945.7	(122.375, 5688.402)(124.08496, 5120.277)(123.08841, 5770.1636)(142.13852, 8359.519)(143.30255, 935.6764)(144.05797, 1993.208)
Isoformosanine	MSMS	1.6455e+06	2.31422e+06	2.07692e+06	126172	5.53596e+06	3.27383e+06	1.40936e+06	283167	5.4929e+06	1.42428e+06	922709	1.13054e+06	264597	2.17326e+06	1	1.15577e+06	(368.51468, 40759.207)(369.9376, 12520.385)(371.58823, 6881.224)(372.68964, 5207.2646)(373.1942, 2285.99)(350.94226, 12597.658)(352.82162, 4622.762)(353.86536, 5562.6475)(354.16946, 9747.713)(355.16925, 770.995)(369.34793, 46756.977)(370.24512, 8761.649)(351.48215, 30503.895)(352.56076, 6764.5786)(355.68207, 3259.76)(392.22632, 1702.8422)(394.23264, 919.46265)(395.50125, 1011.91327)(396.1689, 170…
Isoleucylserine	MSMS	476922	620202	151870	559239	588252	580426	1.10788e+06	363044	1	320663	96591.3	188905	443155	893167	335916	747010	(219.705, 10546.315)(220.30725, 3381.7544)(222.13046, 9714.4375)(201.68628, 3906.5002)(203.12207, 284.78)(219.88394, 10464.056)(220.1305, 1568.9275)(202.41422, 11238.446)(204.4534, 1936.1887)(206.0479, 1092.9941)(241.80016, 12948.181)(243.45818, 3097.533)(245.22676, 4467.303)(246.12685, 1670.0801)(224.05228, 11011.533)(225.6767, 8731.642)(227.15578, 1371.7438)(228.1179, 67.4)
Isoproturon-didemethyl	MSMS	1	1	1	1	207579	394781	547534	281417	297239	386942	347948	503867	217741	487731	63298.6	275647	(180.07013, 22003.375)(181.27505, 3207.8406)(183.1264, 1791.7799)(160.4527, 4008.6714)(161.98497, 3989.2087)(164.49207, 972.60626)(205.58719, 132259.7)(206.03687, 47774.27)(206.11426, 11018.619)(186.73688, 15529.068)(187.49034, 31664.979)(188.1058, 5905.9)
Kinetin	MSMS	163567	60626.5	29024.7	23450.7	129834	179681	580506	112022	1	1	1	1	8883.25	171054	1	12797.1	(216.63791, 11877.756)(217.61667, 2834.6807)(219.7188, 1853.9988)(220.0911, 565.11)(199.43394, 17843.693)(200.72102, 1499.2571)(202.0852, 2304.68)(218.74557, 33802.598)(219.69563, 8997.078)(200.61711, 5330.9033)(203.09407, 4884.4204)(240.19882, 4322.4766)(242.65283, 10539.798)(222.22635, 6438.89)
Koumidine	MSMS	1	1	1	1	1.741e+07	1.74316e+07	4.51419e+06	2.02981e+06	170529	1	1	1	49731806	24945829	7.178e+07	5.60485e+07	(294.1755, 954118.1)(295.1792, 174877.66)(296.17953, 29978.025)(297.1781, 4462.187)(276.2666, 724850.8)(277.32135, 112849.02)(278.32352, 23386.123)(279.27255, 2251.377)(295.1752, 9928.346)(317.21597, 9198.332)(318.73502, 5139.1025)(300.00677, 8449.159)(301.9698, 3616.3105)(303.8282, 2563.4485)
Lotaustralin	MSMS	1	1	1	1	827800	711555	3.32926e+06	577347	3.33924e+06	299538	1	1	1.5583e+06	3.49466e+06	1	1.34652e+06	(262.0787, 75959.945)(263.69113, 12461.339)(264.22433, 3386.978)(244.66026, 1107.8228)(246.1204, 188.07)(264.733, 3609.4668)(266.85947, 606188.4)(267.14563, 258367.4)(245.21054, 165375.45)(245.52742, 28769.592)(246.12106, 2722.0806)(286.4263, 6746.432)(286.62354, 1638.1176)(266.63736, 9815.398)(267.57614, 1568.1084)
Maltol	MSMS	1	1	1	1	1	1	1	1	13247902	4.09956e+06	3182399	1.53387e+06	1	140061	1	347205	(127.03358, 334945.44)(128.03441, 63104.316)(131.0454, 588.08)(112.03063, 127.98667)(130.54904, 2079.525)(151.80457, 3210.1702)(152.02756, 3750.095)(131.01103, 1080.5851)
Methionine sulfoxide	MSMS	1	1	1	1	181332	73351	340972	51563.9	238894	225734	122620	124050	314460	1.47677e+06	427114	1.07173e+06	(166.70004, 3381.625)(167.04321, 4775.335)(147.45122, 9630.223)(169.60646, 698.7125)(170.05428, 980.07)(152.19498, 1490.5778)(153.0452, 494.86)(189.62804, 1810.112)(172.63849, 6016.994)
Mitragynine	MSMS	1	1	1	1	226681	1	424237	27973.3	1	1	1	1	304513	790850	170966	586214	(398.2115, 963.39)(381.37125, 1457.2163)(383.3077, 5066.3647)(399.22653, 28821.637)(400.22943, 4965.225)(401.22723, 320.5307)(382.32892, 6951.9453)(382.2032, 426.36)(421.3953, 2533.3464)(423.4408, 906.9967)(426.2353, 3433.79)(403.1976, 908.4915)
N-Acetylarginine	MSMS	285054	473376	53289	363568	400184	255882	516984	64903.8	306352	48393.9	168778	237401	308863	776014	103407	687817	(217.62218, 6910.57)(220.0214, 8120.8154)(220.13359, 7222.8623)(200.93855, 2660.2883)(201.85228, 2568.786)(202.12154, 1828.54)(219.81525, 10800.888)(220.63695, 1931.9249)(200.033, 4806.84)(202.04527, 986.5425)(240.39421, 13362.719)(243.04175, 3251.1367)(244.11609, 2440.2725)(223.192, 14261.308)(224.71959, 11288.574)(225.10706, 1542.775)
N-Acetylhistamine	MSMS	589002	443764	104751	248919	1	1	1	1	1	1	1	1	620976	1.27775e+06	217089	559494	(136.22752, 5714.017)(137.08664, 273.135)(154.09807, 27011.45)(155.10129, 1320.9584)(136.08621, 56164.035)(137.08977, 3557.1846)(176.90045, 1689.6035)
N-Acetylhistidine	MSMS	1	1	1	1	915995	379911	3.86175e+06	873587	4.53542e+06	1.93045e+06	1.25847e+06	330872	271750	2.58247e+06	1	1.40925e+06	(200.94472, 1039.0328)(202.08617, 112.27)(183.15977, 4517.973)(184.0809, 12924.853)(198.83293, 9930.823)(199.09073, 684.8577)(200.08165, 694.42)(180.07751, 92220.984)(181.07861, 7269.3296)(182.08217, 1304.79)(220.57355, 18895.953)(221.79546, 3235.1821)(224.27502, 6171.427)(203.23969, 15889.872)(207.06686, 1989.2578)
N-METHYL-L-GLUTAMATE	MSMS	1	1	1	1	511079	65811.8	92263.1	130248	185984	120176	108713	260923	292332	269058	19012.8	178754	(145.03995, 23330.686)(146.36298, 14792.465)(148.06789, 3976.83)(164.3556, 5525.0903)(146.1497, 26351.373)(147.10567, 2455.8364)(148.07423, 2233.5823)(184.2844, 9414.402)(185.05638, 985.8867)(166.25044, 1242.7057)(167.055, 128.36)
N'-(2,4-Dimethylphenyl)-N-methylformamidine	MSMS	1	1	1	1	55180.4	14168.7	34636	21073.1	1	58065.7	1	1	41811.2	339052	1	154633	(162.11198, 3447.5945)(163.12392, 22881.496)(164.12708, 1448.3137)(189.94173, 6403.491)(190.11926, 15279.7705)
Neotame	MSMS	1	1	1	1	2.18294e+06	1	2.55088e+06	1.26851e+06	840959	474967	1	71077.6	1.0775e+06	2.06819e+06	894453	1.00846e+06	(380.94666, 8411.614)(382.23013, 1193.2125)(361.94556, 3158.4756)(363.4489, 3288.9294)(364.21884, 316.326)(365.21988, 10477.166)(381.26404, 52261.09)(382.231, 9973.213)(363.85178, 10517.269)(365.3449, 4696.544)(365.2201, 9260.12)(402.88623, 18116.607)(404.21463, 4292.7495)(405.22034, 1424.3438)(383.27686, 156022.86)(385.40646, 5760.254)(386.39804, 1496.834)
NICOTINAMIDE	MSMS	222489	97417.9	41867.1	117118	1	1	1	1	1.19235e+06	207308	714455	176389	71718.2	111501	37462.3	71733.8	(123.13604, 12590.368)(124.12332, 1795.375)(125.62406, 10486.985)(127.0669, 20082.66)(107.24648, 53520.375)(109.05609, 17626.697)(145.0383, 3050.85)(129.03186, 129332.26)(130.03506, 6429.1265)
Nicotinic acid	MSMS	58781.1	61926.1	46561.7	52856.7	1	1	1	1	1	1	1	1	14912.8	78462	11629.1	62801.2	(124.03429, 5924.442)(126.96332, 118761.59)(128.25107, 18050.684)(109.03697, 1570.4125)(151.0293, 466.11)(130.01297, 3113.0066)
Norleucine	MSMS	3.96758e+06	2025015	494580	771309	5.78322e+06	712000	3.42899e+06	967532	2.82674e+06	3.90275e+06	2.14561e+06	2.51856e+06	6.52364e+06	8.64963e+06	3.11888e+06	4.29135e+06	(134.95326, 1775.8756)(118.09495, 6352.86)(157.0122, 3837.7456)(158.09253, 5108.823)(136.07294, 323189.97)(137.07426, 19959.162)
Phenylacetaldehyde	MSMS	271528	154324	42341.9	93004.1	314188	310424	379461	328753	191683	26954.2	229910	269051	170298	367917	35172.6	146123	(123.06464, 133413.11)(124.06683, 9472.281)(125.0695, 1306.06)(122.153725, 3440.98)(143.14595, 16268.11)(144.05435, 1613.1965)(125.693634, 8103.4966)(128.04816, 163.985)
Phenylalanine	MSMS	1	1	1	1	2.06555e+06	2.43734e+06	267872	1.14777e+06	2.32693e+06	274068	166276	1.03851e+06	63427.8	81785.3	39323.2	190293	(167.42714, 3881.819)(170.09305, 3717.072)(148.70236, 23038.436)(150.7014, 7459.691)(152.07913, 3839.6301)(168.42572, 3426.3125)(170.0941, 745.97)(148.83696, 15097.92)(149.0706, 1407.92)(191.09422, 38695.906)(193.08173, 5369.6826)(170.05643, 3146.875)(171.06174, 2417.68)
Pilocarpine	MSMS	1	1	1	1	312123	206604	1.26423e+06	292845	878938	192626	648555	546465	99355.4	39752	75220.3	312545	(210.1267, 5788.084)(211.12564, 4335.0854)(213.1384, 81.74)(191.82117, 1258.7301)(193.11275, 22431.441)(194.62299, 1721.6951)(195.1287, 3029.35)(209.82756, 7783.5054)(211.63765, 5766.3296)(212.63388, 2165.8425)(193.50786, 2578.8079)(195.12683, 1960.1066)(233.5092, 39423.363)(234.99869, 16017.942)(235.76765, 23707.688)(235.62285, 17952.46)(236.1251, 7306.67)(216.85478, 13702.94)(217.96413, 8595.80…
Piperine	MSMS	1.72367e+06	486963	916906	428667	2.06464e+06	2.94791e+06	2.02509e+06	3.61919e+06	8.34697e+06	2.95115e+06	5.15725e+06	8.30569e+06	1.54528e+07	3.50384e+06	2.71121e+06	4.32096e+06	(286.64066, 8867.658)(288.37543, 3785.0432)(288.86893, 5357.3906)(289.3224, 8121.9736)(290.14392, 3859.415)(268.0285, 217472.78)(269.0004, 44516.637)(271.8341, 11785.036)(286.63916, 21963.22)(287.1476, 11511.49)(288.1634, 625.6)(269.1004, 161364.16)(270.31693, 42906.562)(272.32977, 42183.348)(273.1507, 17858.95)(310.2977, 49681.26)(311.71045, 14281.86)(312.48477, 8271.39)(313.13843, 1559.548)(292…
Proline betaine	MSMS	1.24462e+06	3.00391e+06	15885	3.03266e+06	1.89219e+06	4.01003e+06	170441	1.7815e+06	3.44762e+06	1.11642e+06	429464	1.02749e+06	275876	668869	180864	605648	(143.23619, 2871.8396)(144.08939, 374.5342)(127.884705, 12465.886)(126.074646, 378.085)(147.39528, 1572.1064)(130.10344, 5867.235)(131.10126, 481.965)(167.8744, 6002.1733)(169.59248, 785.18994)(148.09932, 42876.652)(149.19508, 12588.566)(150.0679, 2079.36)
Proline-hydroxyproline	MSMS	704915	993989	777237	94458.9	556488	906890	630935	530351	1.92067e+06	667454	1.38126e+06	2.2489e+06	936303	610377	212019	981732	(228.93233, 14084.211)(230.03488, 3002.8416)(231.72212, 376.166)(211.73222, 10841.343)(212.90788, 8484.176)(213.10922, 1249.2343)(229.93443, 55341.703)(231.21368, 7032.519)(233.13365, 3517.992)(211.62126, 36781.047)(213.67345, 7361.2583)(214.5197, 2611.2925)(252.20032, 13174.516)(253.55759, 3886.08)(255.00317, 6720.881)(234.6341, 156004.44)(235.82794, 25315.943)(236.56502, 6242.7104)(237.43468, 1…
Pyroglutamic acid	MSMS	109700	65571.9	10822.3	54343.7	70183.4	28263.7	103827	36129.7	61327.2	75678.4	65596.6	73771.4	53108.6	82119	55102.2	55982.7	(132.61188, 2179.0654)(132.05017, 792.17)(113.033905, 1815.9174)(131.55327, 2851.8655)(113.92344, 3371.127)(115.04756, 4787.172)(116.04855, 382.99)(152.03313, 5218.837)(138.0287, 345.88)
Securinine	MSMS	1.58817e+06	1.02913e+06	172725	1.06928e+06	937720	848635	2.9191e+06	1.13793e+06	1110739	782625	403586	1.09999e+06	365498	1.74583e+06	1	1.27656e+06	(218.74928, 8657.428)(219.22612, 3494.5789)(220.11551, 220.495)(200.06146, 4119.539)(202.05757, 3700.8823)(203.11444, 427.52)(220.4316, 7832.31)(221.85045, 4131.241)(200.21655, 7339.651)(201.11577, 1480.691)(240.15111, 9491.904)(241.21455, 1870.7587)(242.1021, 292.31)(222.3387, 14386.834)(223.09032, 1546.9249)
Speciofiline	MSMS	1.6455e+06	2.31422e+06	2.07692e+06	126172	5.53596e+06	3.27383e+06	1.40936e+06	283167	5.4929e+06	1.42428e+06	922709	1.13054e+06	264597	2.17326e+06	1	1.15577e+06	(368.51468, 40759.207)(369.9376, 12520.385)(371.58823, 6881.224)(372.68964, 5207.2646)(373.1942, 2285.99)(350.94226, 12597.658)(352.82162, 4622.762)(353.86536, 5562.6475)(354.16946, 9747.713)(355.16925, 770.995)(369.34793, 46756.977)(370.24512, 8761.649)(351.48215, 30503.895)(352.56076, 6764.5786)(355.68207, 3259.76)(392.22632, 1702.8422)(394.23264, 919.46265)(395.50125, 1011.91327)(396.1689, 170…
Strychnine_N_Oxide	MSMS	3768499	3.64043e+06	1.13342e+07	3.99015e+06	3.23759e+06	838885	2.05219e+06	1.95714e+06	661310	9.5399e+06	1	2.3197e+06	255336	1.20985e+06	3.72765e+06	1.01742e+06	(351.30045, 12412.38)(353.61377, 4378.918)(354.41257, 5325.578)(332.64117, 3041.0498)(335.3011, 7348.3374)(335.8303, 2888.8699)(337.1664, 14408.99)(351.40506, 28730.076)(352.47522, 6466.9927)(353.572, 479.28204)(334.34976, 4382.9263)(336.0137, 3306.9773)(337.3072, 3508.7573)(375.10114, 4522.6313)(376.81104, 1876.0881)(377.42618, 4518.663)(378.1694, 2942.358)(357.6205, 2575.4646)(358.92545, 2685.5…
Tabersonine	MSMS	1.66217e+06	1.79788e+06	173243	1.01001e+06	2.42382e+06	532454	1.14979e+06	1.40397e+06	1.73392e+06	1129313	1.11033e+06	1434235	947720	1.70612e+06	93206.1	338620	(336.78787, 37189.887)(338.24316, 11016.389)(339.19855, 2835.4863)(319.2053, 9653.217)(320.47736, 3455.74)(322.17554, 1450.0433)(337.35507, 75303.59)(338.38568, 10845.18)(339.20068, 2990.4211)(320.31427, 7347.0737)(320.18353, 950.318)(359.82593, 3426.1096)(364.18323, 888.8721)(341.93085, 312003.66)(343.16782, 62539.707)(344.20688, 12218.678)(345.22046, 1462.2019)(346.1796, 1816.38)
Tryptophan	MSMS	170410	1	1.26534e+06	439949	351528	23306.4	899306	23324.9	2.62677e+06	513523	432862	514978	1.07592e+06	470382	778431	606570	(205.42854, 9464.333)(206.60051, 3189.7349)(186.91592, 31980.715)(187.39026, 31292.5)(188.69255, 1835.1621)(207.44843, 7849.8633)(206.10292, 2732.095)(187.7832, 26650.105)(189.42676, 6337.8423)(189.59125, 2303.63)(227.48668, 6356.1265)(230.252, 7199.1484)(212.2882, 4329.66)(214.08705, 10905.87)
Yohimbic Acid	MSMS	1	1	1	1	2.56138e+06	993907	1.78319e+06	645574	2.70089e+06	372660	2.14066e+06	2.00427e+06	878958	2.81089e+06	1.23716e+06	731658	(340.5784, 29559.545)(341.18082, 1573.2898)(322.16684, 18197.445)(323.17273, 4562.8535)(324.176, 624.00006)(341.1912, 10029.583)(342.19278, 1249.4308)(323.42487, 28010.598)(324.377, 5800.578)(325.67444, 1390.88)(364.66656, 3092.6885)(367.0557, 16249.534)(367.94083, 32605.088)(368.17584, 52348.8)(346.2145, 19152.002)(347.63354, 7137.2397)(348.33163, 7717.211)(349.41827, 76196.125)(350.17114, 17182…
(E)-4-[(1R,2S,3S,4R,8aS)-2,3,4-trihydroxy-2,5,5,8a-tetramethyl-3,4,4a,6,7,8-hexahydro-1H-naphthalen-1-yl]but-3-en-2-one	MSMS	1	1	1	1	368989	1	382655	27353.2	1	26279.7	142163	39085.9	694297	1.20127e+06	1	603813	(313.72238, 5667.225)(314.36337, 13111.878)(316.2361, 395.39)(298.23352, 3512.75)(333.20508, 38753.996)(334.20868, 6711.8906)(318.20477, 344.745)(319.2107, 288.68)
2-(2-hydroxy-6-methylhept-5-en-2-yl)-7-(3-methylbut-2-enyl)-2,3-dihydro-1-benzofuran-5-carboxylic acid	MSMS	161214	351849	1.92293e+06	136453	1.01712e+06	122209	542740	247652	535192	1102412	1.98097e+06	7.64896e+06	4.77822e+06	886563	505093	675877	(358.85986, 65431.258)(360.62573, 23204.205)(361.21295, 5432.2666)(340.70645, 2483.653)(342.9618, 763.55)(359.22787, 2275.3418)(360.2339, 222.935)(341.59976, 27829.732)(342.22144, 5446.5728)(343.22552, 2369.4402)(382.79782, 37292.254)(384.5899, 31206.334)(385.37924, 17775.459)(386.21497, 4205.68)(364.57043, 2320.7205)(365.00116, 727.75195)
(2,6,6-Trimethyl-4-oxo-2-cyclohexen-1-yl)methyl beta-D-glucopyranoside	MSMS	3334118	4.18722e+06	1.4973e+06	2.03376e+06	6.45654e+06	4.98761e+06	2.04313e+06	5.05318e+06	7142938	4.79378e+06	3.0339e+06	7.02336e+06	2.14408e+06	1.43796e+07	312688	4.58612e+06	(330.33688, 69009.02)(331.47348, 13201.448)(332.70914, 2395.4587)(334.42413, 522.77747)(312.29526, 55336.59)(313.36035, 9895.623)(315.16245, 1508.9583)(331.29077, 38806.676)(332.3688, 12879.443)(333.17276, 6872.377)(334.16617, 685.7766)(314.46097, 8096.0127)(316.45755, 696.1085)(317.6788, 107.065)(353.38275, 6457.2427)(355.52316, 3148.0972)(357.41562, 2101.0825)(357.66974, 7690.77)(358.1599, 2572…
(2E,6E,10Z)-12-hydroxy-10-(hydroxymethyl)-6-methyl-2-(4-methylpent-3-enyl)dodeca-2,6,10-trienoic acid	MSMS	1	1	1	1	1.0536e+06	278204	620193	328571	1	1	1	1	864092	623595	673704	151884	(336.9687, 1852.3501)(340.63416, 1891.8541)(319.21667, 49626.14)(321.09146, 9244.057)(321.22214, 690.85504)(340.7966, 5032.0557)(342.2578, 1570.69)(320.31433, 57255.637)(320.22205, 17670.654)(321.2255, 1309.8981)(361.48016, 17510.365)(360.22244, 6612.19)(361.22086, 346.685)(341.2136, 664.7)
(2R,3R,4S,5S,6R)-2-[6-hydroxy-3-[(E)-3-hydroxybut-1-enyl]-2,4,4-trimethylcyclohexyl]oxy-6-(hydroxymethyl)oxane-3,4,5-triol	MSMS	1.98806e+06	2.30306e+06	1	730735	4.79511e+06	1.38128e+06	3885776	1.16695e+06	8.47644e+06	2.77519e+06	1.50339e+06	1.96584e+06	2.34139e+06	6.3959e+06	1	3.05218e+06	(390.827, 3673.8945)(393.0708, 3431.8096)(394.24203, 827.3143)(373.29654, 26412.428)(374.29266, 5085.1963)(375.31424, 1722.4858)(376.22537, 216.60664)(391.62265, 17497.395)(392.23514, 4829.888)(374.50107, 15137.366)(374.21503, 4994.4316)(375.2144, 2265.49)(413.3436, 98785.34)(414.35043, 20196.352)(415.22067, 4786.6855)(416.2273, 113.56)(395.23572, 4703.67)(396.34192, 1468.1157)
(2R)-2-[(2R,5S)-5-[(2S)-2-hydroxybutyl]oxolan-2-yl]propanoic acid	MSMS	1.16405e+06	859850	849043	755637	1664864	1.12099e+06	489794	672652	1.46145e+06	418071	739990	926800	549563	792176	382310	524558	(216.13887, 39913.26)(217.14156, 4864.7134)(198.12593, 10472.267)(199.12741, 2063.848)(218.14882, 2679.4534)(201.14128, 2046.62)(240.9085, 15020.027)(244.1353, 30110.88)(222.75162, 9479.961)(222.74364, 2542.1594)(225.12558, 10492.405)(226.12253, 8526.951)
(2S,6R,8aS)-6-(2-hydroxypropan-2-yl)-8a-methyl-4-methylidene-1,2,3,4a,5,6,7,8-octahydronaphthalen-2-ol	MSMS	1	1	1	1	173904	51599.4	68808.3	1	1	1	1	15378.4	1	163735	1	40317.2	(263.8888, 12941.15)(262.19138, 2228.265)(244.53902, 8360.468)(244.17532, 871.9344)
(3R,4S,5S,6R)-2-(6-hydroxy-2,6-dimethylocta-2,7-dienoxy)-6-(hydroxymethyl)oxane-3,4,5-triol	MSMS	1	1	1	1	914372	1389288	3.49879e+06	1.41124e+06	1.52587e+06	781193	698779	1.35809e+06	776296	1.82061e+06	999299	1.06452e+06	(333.41428, 7157.054)(335.52795, 2795.4302)(336.38693, 13182.225)(336.18793, 3212.2202)(314.84415, 12032.096)(316.548, 2468.9253)(318.17908, 278.915)(319.187, 673.70996)(335.1942, 17161.86)(335.19055, 2035.6274)(335.18506, 290.83002)(315.38284, 14013.548)(317.18018, 3741.6716)(355.68994, 13859.903)(357.50797, 5410.4316)(357.16016, 2073.4648)(337.88388, 24446.994)(339.77817, 13039.559)(340.39255, …
(7E,13E)-9,15-dihydroxy-4,10,16-trimethyl-1,5,11-trioxacyclohexadeca-7,13-diene-2,6,12-trione	MSMS	1.27304e+06	1.70727e+06	222832	632406	2.40822e+06	743704	1.12519e+06	1.80049e+06	376765	1.20107e+06	293522	523739	654453	3.3619e+06	476492	1.95487e+06	(343.37888, 6025.888)(345.96985, 5142.078)(346.96658, 7842.5513)(347.1487, 9357.478)(324.56287, 13278.345)(326.2035, 4305.9175)(327.88, 2377.0925)(329.13895, 5698.5845)(346.24197, 15690.597)(347.46304, 9962.011)(347.7513, 14018.378)(348.1526, 6576.605)(327.21786, 5405.731)(327.446, 2538.0566)(328.635, 915.515)(366.03986, 55582.65)(366.98462, 16277.687)(368.7726, 3920.2466)(369.83502, 2259.439)(37…
[(2R,3R,4S,5S,6R)-3-acetyloxy-2-(acetyloxymethyl)-5-hexanoyloxy-6-[(2S,3R)-2,3,4-trihydroxybutoxy]oxan-4-yl] 14-hydroxytetradecanoate	MSMS	412498	159776	77151.7	6899	179017	52715.9	345933	95931.8	378245	189078	195787	343988	173678	431838	412442	205873	(694.1697, 13966.52)(694.39954, 3954.7642)(695.4036, 59799.88)(696.4187, 190046.9)(697.4207, 41645.73)(698.4226, 5674.86)(676.0379, 5971.935)(676.2086, 1924.354)(678.65485, 9026.276)(678.4178, 5078.65)(679.4212, 757.39)(696.50507, 15178.206)(697.5417, 11380.97)(699.2468, 352277.5)(699.4144, 689040.7)(676.41406, 5652.26)(676.4116, 2836.9949)(677.4156, 759.98)(716.1071, 19363.354)(717.12915, 6377.3…
1-[4,5-bis(hydroxymethyl)-3-methoxy-2-methylphenoxy]-3-methylbutane-2,3-diol	MSMS	1	1	1	1	9130891	1	4.13469e+06	1.15461e+06	1	1	1	1	434560	2.92436e+06	210968	1.1563e+06	(301.49628, 227158.47)(302.36398, 47501.39)(303.16672, 5343.848)(285.6137, 12774.804)(283.14798, 3079.82)(302.06992, 2010.4088)(304.1761, 280.91)(285.47092, 6045.6953)(288.16302, 2831.52)(325.2924, 15171.6455)(326.73404, 7599.392)(326.82205, 72133.82)(327.15192, 17155.365)(328.1588, 16496.797)(305.40292, 147224.03)(307.47662, 9286.751)(308.4822, 212232.83)(309.48218, 198972.45)
1-Naphthalenepentanol, decahydro-2-hydroxy-gamma,2,5,5,8a-pentamethyl-alpha-acetate	MSMS	1.00145e+06	266216	71734.9	41843.6	98350.6	141364	366480	82094.7	327947	21837.2	1	1	235536	557176	274746	148357	(353.50687, 28522.525)(354.57077, 6449.8276)(355.44894, 2024.9529)(356.3121, 2448.98)(335.61908, 8403.603)(337.11896, 3248.5242)(337.29938, 1910.2401)(355.25085, 21711.512)(355.9537, 5180.2964)(355.30368, 913.44336)(337.91653, 11050.426)(338.9723, 9185.337)(339.4544, 1355.32)(376.08466, 8074.464)(376.63815, 4324.791)(377.74478, 1875.8413)(379.30692, 2496.6367)(359.2092, 9063.025)(360.33896, 5468.…
1,10a-dihydroxy-4,4,7,11b-tetramethyl-1,2,3,4a,5,6,6a,7,11,11a-decahydronaphtho[2,1-f][1]benzofuran-9-one	MSMS	5.94234e+06	2.63451e+06	1	3.18632e+06	1	1	1	1	1.91817e+06	7.77384e+06	5.27392e+06	8.53182e+06	4311621	1.43023e+07	1.56528e+06	9.12395e+06	(339.2193, 381.77332)(316.2062, 124.34)(359.20865, 237424.48)(360.2113, 40656.78)(361.21286, 6832.36)(362.2133, 105.56)(341.04416, 44358.746)(342.03568, 7790.938)(343.27487, 738.7994)(344.19897, 1025.8734)
13,15-dihydroxy-9-methoxy-5-methyl-4-oxabicyclo[10.4.0]hexadeca-1(12),13,15-triene-3,11-dione	MSMS	1	1	1	1	209438	58228.8	1.02553e+06	230048	907988	1191000	96552.1	390352	335004	490724	1.03458e+06	105656	(323.1189, 8775.532)(324.32626, 4481.2007)(326.59808, 9838.643)(327.1564, 4936.6436)(304.9759, 29102.986)(306.89456, 18205.521)(308.1045, 7490.4756)(308.96338, 6560.456)(309.14957, 8703.623)(324.5721, 115293.27)(324.5814, 2428.1816)(305.99448, 23857.012)(307.74222, 163546.61)(307.1367, 2985.31)(345.55334, 18458.953)(346.478, 13372.297)(347.14008, 781.635)(329.99545, 1322.7957)(332.13696, 5829.985…
15-Deoxy-goyazensolide	MSMS	1	1	1	1	1	254687	330311	439119	848591	193706	316695	182627	707172	8.40461e+06	163119	5.40186e+06	(346.0243, 5499.8755)(347.6448, 1944.7017)(348.1351, 3027.0)(327.16092, 4918.2817)(327.13007, 2939.1074)(346.8781, 6941.4478)(348.4472, 1790.0061)(329.63477, 4027.8518)(331.19745, 9246.997)(332.13138, 6073.983)(368.70605, 15262.504)(370.03354, 6773.9253)(370.42908, 12438.723)(372.13876, 4223.0947)(350.92145, 15729.586)(352.06998, 4003.014)(351.96265, 857.4528)
2-(2-hydroxybut-3-en-2-yl)-3a,6,6,9a-tetramethyl-2,4,5,5a,7,8,9,9b-octahydro-1H-benzo[e][1]benzofuran-4,5-diol	MSMS	1	1	1	1	1	1	1	1	238243	701208	421734	441159	767912	882962	1	393178	(339.94702, 29610.3)(340.781, 6087.328)(325.2585, 270.34)(344.26758, 12529.773)(362.44257, 21508.285)(362.74368, 9093.463)(365.255, 1556.4)(347.0958, 1170.8585)
2-[2-(3,4-dimethoxyphenyl)ethyl]-4-methoxy-2,3-dihydropyran-6-one	MSMS	3321140	2.84559e+06	1.00137e+06	3.01004e+06	1.78305e+06	648329	2761541	8.35876e+06	3.456e+06	2.1172e+07	1	2.035e+06	9.49523e+06	6.58602e+06	2.16633e+06	168420	(293.07742, 50254.34)(293.46295, 10110.744)(294.12842, 543.305)(274.3268, 31085.342)(275.32724, 6769.0713)(276.12668, 1842.2267)(294.31772, 20016.143)(295.14905, 6052.107)(296.6504, 13896.125)(277.21497, 9633.502)(279.39175, 2690.9832)(279.47037, 3467.4365)(280.1395, 8152.5)(315.7591, 11172.945)(316.32953, 2619.7605)(317.1194, 1447.44)(298.19714, 22767.383)(300.0372, 7489.608)(300.4929, 3919.693)…
2-Butanone, 4-[3-(beta-D-glucopyranosyloxy)-4-hydroxy-2,6,6-trimethyl-1-cyclohexen-1-yl]	MSMS	1.23814e+06	493262	257904	545359	1.75034e+06	1.04351e+06	2.53471e+06	768652	664247	295023	349458	707178	967606	3309877	259542	1.18257e+06	(389.34384, 5420.6226)(390.5407, 2166.6985)(392.1311, 564.89087)(371.045, 51900.914)(372.44778, 13681.259)(373.83478, 6843.979)(374.21426, 1017.9266)(389.67593, 12872.136)(390.3984, 9093.535)(391.62094, 2406.3801)(371.5931, 28816.166)(372.57217, 5496.164)(374.3115, 1369.3905)(376.22415, 568.55334)(411.57608, 17259.959)(412.68802, 6387.06)(415.7035, 1936.275)(393.4499, 3564.8948)(395.34097, 1468.1…
2-hydroxy-4-methoxy-3,5-bis(3-methylbut-2-enyl)-6-(2-phenylethyl)benzoic acid	MSMS	3.41508e+06	2.98976e+06	453472	3.27654e+06	853860	1	2.56444e+06	824184	1.25778e+06	1.05784e+06	1	1	3.2281e+06	1.19002e+07	897679	4.20997e+06	(412.29858, 2556.1492)(411.06665, 1520.3716)(412.03305, 2326.214)(391.6854, 2666.574)(392.89087, 736.11664)(394.2409, 1551.76)(411.63614, 7449.582)(410.22983, 3409.9727)(393.0805, 6956.02)(394.05472, 4422.711)(394.2423, 3112.205)(432.30283, 3024.5935)(433.76074, 1571.2313)(433.19574, 864.02)(413.2085, 73266.95)(414.40356, 11598.384)(415.21313, 938.9484)
2-Pentenoic acid, 3-[(acetyloxy)methyl]-5-[(1R,4aR,8aR)-decahydro-5,5,8a-trimethyl-2-methylene-1-naphthalenyl]-, methyl ester, (2Z)-	MSMS	1.42076e+06	1.55537e+06	292954	549275	3.99829e+06	112758	3979861	2.75057e+06	9.36881e+06	2.63919e+06	4.41326e+06	129407	1	7.03775e+06	164982	2.96075e+06	(376.99222, 7144.5596)(378.83908, 8851.774)(379.87384, 7638.591)(380.2778, 2056.6)(359.24762, 23640.148)(360.94495, 16728.55)(361.95575, 16006.366)(362.40866, 9887.485)(363.25763, 29097.664)(378.10168, 9081.479)(380.2746, 2107.882)(381.2875, 4832.86)(359.56894, 93367.87)(360.67514, 23272.254)(363.4768, 48173.812)(364.27847, 15365.583)(401.98132, 12969.673)(402.05997, 4476.1475)(381.98547, 237217.…
2(1H)-Azulenone, 6-(beta-D-glucopyranosyloxy)-4,5,6,7,8,8a-hexahydro-5-hydroxy-5-(1-hydroxy-1-methylethyl)-3,8-dimethyl-	MSMS	1	1	1	1	4.84441e+06	773988	3.48223e+06	398188	7.18013e+06	2.00374e+06	359936	4.32743e+06	610051	4.1105e+06	1.33131e+06	1.31547e+06	(431.30765, 14321.763)(432.2315, 4460.5317)(433.23718, 3459.0076)(434.2186, 95.18)(413.34787, 17814.244)(414.30554, 3143.5618)(415.96664, 35783.312)(416.9678, 70119.625)(417.2195, 87111.09)(431.2337, 22423.037)(432.23267, 8022.599)(433.23874, 2827.5469)(434.2446, 173.85)(413.2156, 76035.805)(414.21786, 15879.504)(415.22208, 4301.6094)(454.5147, 8598.57)(456.14142, 5410.1616)(457.60992, 12123.819)…
3-[3-[(2E)-3,7-dimethylocta-2,6-dienyl]-4-hydroxyphenyl]-7-hydroxychromen-4-one	MSMS	1	1	1	1	1	1	1	1	759559	153533	225602	297107	244270	1.02478e+06	199827	863578	(390.9879, 3698.6975)(392.32666, 6829.661)(393.18796, 4692.3857)(394.85678, 5983.18)(372.9311, 6088.0967)(374.3988, 12592.527)(376.18494, 4703.041)(377.01465, 6843.693)(377.1787, 11303.98)(393.30698, 3869.7456)(392.85245, 2293.8235)(395.1959, 8661.55)(375.82538, 10647.464)(377.02185, 3112.8713)(377.1944, 10608.71)(378.1965, 1653.99)(413.27832, 13950.183)(414.36218, 2785.1953)(415.58087, 904.704)(…
3-Buten-2-one, 4-[4-(beta-D-glucopyranosyloxy)-2-hydroxy-2,6,6-trimethylcyclohexylidene]	MSMS	3.48472e+06	4.48104e+06	737018	2.51774e+06	949098	2.19875e+06	212978	1.30573e+06	529869	1	1.5667e+06	1	723104	3.53274e+06	1	4949675	(387.28723, 17558.309)(388.1974, 6123.7925)(389.23093, 11344.756)(390.27246, 3426.7332)(391.2125, 15474.74)(368.31226, 140449.66)(369.27905, 23360.578)(370.37244, 3095.3308)(371.1855, 303.46)(390.1989, 666.15)(371.06763, 105536.96)(372.13348, 17753.35)(373.26456, 8009.548)(374.2097, 9955.81)(409.7971, 4334.2153)(411.34555, 2739.0366)(412.18124, 713.93)(414.1919, 805.38)(392.32336, 3120.5425)(393.…
4-(4-Hydroxy-2,6,6-trimethyl-1-cyclohexen-1-yl)-2-butanyl beta-D-glucopyranoside	MSMS	1	1	1	1	1	1	1	1	542451	141626	455299	486369	203335	769480	1	348016	(374.3538, 7140.87)(375.81036, 4543.1987)(356.69055, 8809.094)(360.97662, 18399.035)(376.74564, 4798.8965)(357.2287, 13309.52)(358.23236, 2904.9565)(398.0784, 22691.22)(399.08176, 3799.8086)(401.2307, 338.24)(380.2111, 851.4393)(383.22638, 3327.566)
4-hydroxy-3-[(2E)-4-hydroxy-3,7-dimethylocta-2,6-dienyl]-5-[(E)-4-hydroxy-3-methylbut-2-enyl]benzoic acid	MSMS	266997	176289	202589	50328.1	290253	1	1.41604e+06	64224.1	392378	213915	112058	1	211050	917296	80830.3	330058	(374.67633, 4957.9478)(375.59158, 1552.76)(356.7004, 6997.5522)(358.07297, 2456.925)(358.19727, 819.61005)(377.38626, 11837.464)(379.5663, 3672.499)(357.61035, 9898.89)(359.09937, 15460.319)(360.21112, 10102.543)(361.21576, 4256.435)(398.08487, 11010.452)(398.95602, 3675.3408)(402.2008, 2777.1)(380.92563, 16521.623)(383.35782, 28364.072)(384.20087, 9451.095)
5-(5-methoxycarbonyl-5,8a-dimethyl-2-methylidene-3,4,4a,6,7,8-hexahydro-1H-naphthalen-1-yl)-3-methylpentanoic acid	MSMS	1.66188e+06	980787	996388	1.03981e+06	849974	3.07084e+06	1.45008e+06	1.85899e+06	1362942	2.25272e+06	1.01623e+06	2.77978e+06	1.94648e+06	1.78611e+06	1.23083e+06	1.5228e+06	(351.12357, 10220.211)(352.7367, 3556.6775)(353.68414, 5399.197)(354.54343, 1941.8265)(333.6109, 14635.956)(334.64603, 3051.0527)(335.44043, 7378.017)(336.2502, 4748.95)(353.2576, 117564.83)(354.23083, 27045.27)(355.22748, 4784.6924)(356.01202, 816.065)(334.5214, 47581.67)(335.7186, 15969.178)(337.21948, 26566.64)(338.18433, 13493.862)(338.26443, 21595.658)(375.25473, 3961.1003)(376.51022, 4760.6…
5-[5-(acetyloxymethyl)-1,2,4a-trimethyl-7-oxo-3,4,8,8a-tetrahydro-2H-naphthalen-1-yl]-3-methylpentanoic acid	MSMS	1	1	1	1	1.96673e+06	67578.7	1.36444e+06	590458	1.39166e+06	1	1	1	1	1	1	1	(379.2495, 6843.48)(361.22485, 12081.995)(362.22995, 1043.22)(363.24298, 1428.43)(381.99048, 123637.92)(383.4713, 196359.3)(383.59412, 95017.62)(361.23938, 91949.48)(362.24252, 18375.215)(363.23953, 4027.6035)(401.23077, 4481.1147)(402.23596, 1361.2949)
8-(3-methoxy-2-(methoxycarbonyl)phenyl)octanoic acid	MSMS	1	1	1	1	3515476	2.62544e+06	2.0562e+06	3.73209e+06	191818	97762.4	1	410877	440502	1.36549e+06	113729	425588	(310.24985, 8779.685)(311.80438, 3274.6687)(312.97723, 7836.5767)(313.1812, 10430.45)(291.46936, 4808.7646)(293.76398, 7637.764)(294.1643, 3946.2869)(295.1734, 9527.16)(311.64804, 9248.5625)(311.84628, 1916.7235)(312.1729, 1571.59)(293.16357, 5608.315)(294.55743, 67116.61)(295.94684, 10266.323)(296.17636, 2820.094)(331.33633, 15626.309)(332.38284, 2636.2754)(334.16125, 558.0944)(335.1694, 635.96)…
8-acetamido-2-methyl-7-oxononanoic acid	MSMS	1	1	1	1	4.25628e+07	4.69925e+06	3.73806e+07	3.81631e+07	320285	1	4.91767e+06	4.2953e+06	1	609103	1	161533	(245.46228, 6406.6494)(247.153, 4613.615)(225.65938, 3559.0903)(226.13356, 540.06)(248.71774, 4971.616)(248.1652, 22005.7)(249.1712, 2662.13)(228.50789, 27827.738)(229.62662, 4150.319)(229.29668, 1052.1943)(266.9143, 91802.016)(268.59625, 21407.348)(269.811, 3158.5967)(270.1472, 1142.98)(248.9702, 59676.312)(249.67213, 12669.241)(250.1257, 172.02)
beta-D-Glucopyranoside, 2-(1,3-benzodioxol-5-yl)-3-hydroxypropyl	MSMS	1	1	1	1	553843	659134	1	784718	659265	81518.2	201460	379993	674365	70378.4	847353	1817867	(360.06058, 4751.587)(361.51794, 2215.8284)(362.99234, 1754.7302)(363.1339, 1327.73)(341.62064, 5308.2617)(344.4664, 451.74)(361.7415, 6799.477)(362.7291, 2709.7292)(363.643, 3123.8428)(343.63147, 8343.602)(344.82446, 1899.4181)(382.72083, 77515.55)(382.11902, 34092.414)(383.1108, 17909.438)(384.1142, 1612.175)(364.9746, 48587.49)(365.97864, 9040.101)(367.3049, 38729.14)(368.12723, 7761.5547)
COLFORSIN	MSMS	1957226	171076	264100	222761	523437	92059.5	410268	561934	1	1	1	1	1	1.23924e+06	293807	416128	(411.72894, 12245.1875)(412.5128, 3576.7983)(413.29025, 5496.147)(414.24036, 5171.7334)(415.24036, 1996.835)(394.01672, 4294.348)(394.9439, 3761.1099)(395.73425, 6266.3)(396.23456, 560.76)(411.93427, 10070.059)(412.2315, 5063.798)(395.14938, 75156.3)(395.99332, 17347.615)(396.2325, 8076.628)(398.2479, 1768.11)(434.73804, 12022.746)(435.82144, 7498.6064)(436.82568, 73057.41)(438.22684, 6838.816)(4…
Cytisine	MSMS	1	1	1	1	709519	1	540100	373244	425810	297782	358951	182754	305644	681176	46778.9	155897	(191.9804, 1976.4426)(176.1089, 6072.669)(175.10728, 1145.2134)(177.1157, 1493.9501)(193.18452, 1531.55)(194.25444, 1587.2488)(195.1271, 122.090004)(177.54651, 3043.8318)(177.45375, 3887.6865)(216.4897, 18738.648)(217.78156, 6940.9946)(216.8627, 18567.357)(217.86465, 3183.1226)(199.20004, 2876.9487)(199.77065, 1115.9867)
Galgravin	MSMS	1.05785e+06	688529	536723	218602	1	1	1	1	1.86474e+06	649696	310958	1.25152e+06	1.17703e+06	2.84032e+06	319136	1972883	(372.64224, 9397.72)(373.70004, 2606.5715)(355.88715, 4342.2134)(357.3908, 2075.6238)(359.2042, 4857.59)(374.31512, 51995.203)(374.68088, 13084.07)(375.21555, 2738.5544)(356.0456, 17092.916)(357.10583, 5806.476)(359.03006, 4646.393)(360.20587, 2901.1602)(397.1702, 34568.37)(398.6293, 11087.16)(397.6501, 3517.8005)(400.1992, 335.25)(378.4349, 4956.6016)(380.48633, 7514.292)(381.75455, 4523.4756)(3…
Huperzine A	MSMS	1.03914e+06	634267	519622	235509	778356	122203	772978	115539	457865	138571	245758	310857	175178	1.07479e+06	166465	700884	(245.40953, 9330.552)(246.14838, 6825.836)(247.1503, 2966.44)(224.52542, 23140.9)(225.13676, 4103.54)(245.22157, 18471.479)(248.16724, 13669.809)(225.13873, 5945.936)(265.36115, 12020.067)(267.89233, 4376.3726)(269.148, 10254.1)(270.1507, 1362.97)(247.82867, 15266.31)(249.88403, 9808.455)(251.1396, 2553.65)
Kaurenic acid	MSMS	1	1	1	1	5.61661e+06	2.30623e+06	495945	966193	2.1274e+06	3.10796e+06	1.15005e+06	925222	3.08966e+06	6.14704e+06	940423	4.12757e+06	(284.21655, 130531.12)(285.21902, 18868.953)(286.22076, 1996.4816)(308.23907, 9984.558)(326.2183, 535.99506)(307.20212, 145150.9)(308.19952, 45348.863)(309.19867, 3959.8398)
Lagochilin	MSMS	1	1	1	1	235057	1	1.77352e+06	360034	378717	1	73922.1	32724.4	910821	944193	1	393079	(360.8589, 27208.996)(361.26007, 73378.086)(339.92856, 29700.814)(340.56793, 5971.786)(362.26685, 6202.425)(343.4055, 13381.271)(343.26306, 12187.114)(344.27087, 18911.56)(381.37512, 118041.76)(382.37756, 26370.998)(381.2527, 1886.3544)(361.94415, 53716.28)(363.68616, 4293.199)
Melibiose	MSMS	833067	396298	1	95617.7	2.04073e+06	515221	488145	488866	503642	3.08581e+06	1.33376e+06	562654	2.08562e+06	3.89132e+06	1005854	2367934	(343.0254, 4918.189)(343.79282, 783.6967)(325.1058, 3686.6433)(326.1113, 2272.67)(328.1239, 200.98)(345.17392, 4135.9785)(346.53198, 3085.232)(347.4589, 5155.1465)(326.7694, 8461.781)(327.45563, 2765.5225)(327.1213, 262.575)(366.30698, 32350.164)(366.11014, 8037.189)(367.1084, 1647.96)(348.13562, 96429.84)(349.39636, 23293.197)(350.24976, 8368.715)(351.0957, 8211.478)
methyl 2-[4-ethenyl-2,6-dihydroxy-3-(3-hydroxyprop-1-en-2-yl)-4-methylcyclohexyl]prop-2-enoate	MSMS	1	1	1	1	3.99211e+06	2.3275e+06	2.0344e+06	2.86244e+06	1.22101e+06	594386	2.3335e+06	429030	3.36158e+06	3.18221e+06	2.33127e+06	3.24802e+06	(297.20547, 9174.713)(297.9383, 3109.42)(299.16635, 2567.9678)(279.24765, 63628.91)(280.84595, 27210.174)(282.36444, 12163.7705)(283.1574, 23571.1)(298.26923, 32961.84)(298.2902, 8648.695)(299.176, 2949.325)(300.1662, 269.11)(280.6002, 154645.44)(281.92374, 53172.76)(282.87405, 48491.715)(284.1711, 91009.44)(319.5933, 19958.998)(320.93655, 13432.942)(322.02878, 16597.686)(323.36465, 20947.441)(30…
NCGC00385316-01_C20H32O3_1-Naphthalenepentanoic acid, 3,4,4a,5,6,7,8,8a-octahydro-beta,2,5,5,8a-pentamethyl-3-oxo-, (8aS)-	MSMS	1	1	1	1	534963	321776	254270	133661	153206	195937	107594	235000	199755	288551	186259	272190	(321.2344, 19893.51)(322.23752, 2913.8088)(323.24573, 678.62335)(302.3763, 9614.068)(303.22287, 4513.0674)(324.68094, 2664.3643)(325.8954, 9635.146)(305.57425, 8946.952)(304.24118, 3515.2488)(305.23703, 892.8525)(344.89008, 3015.774)(345.5879, 10891.424)(346.23242, 4740.192)(325.94943, 7497.05)(327.22607, 1451.0499)
PSEUDO-ANISATIN	MSMS	965298	1.15012e+06	348355	719079	452063	615511	2.28781e+06	756577	1.35919e+06	328499	478890	899547	577002	1788257	590470	1.00596e+06	(298.899, 11292.205)(301.18768, 5875.7188)(302.396, 9602.487)(303.13162, 16623.826)(303.1554, 35478.68)(281.11908, 2927.5159)(283.10577, 2974.5078)(283.98236, 6036.263)(284.1345, 1900.19)(300.59515, 14126.532)(303.88297, 28006.834)(304.16138, 25757.586)(283.0708, 6937.6646)(284.76184, 5565.244)(285.5459, 7696.132)(286.1516, 17871.32)(321.54477, 20642.48)(322.36935, 2679.5598)(324.14163, 1005.8286…
(2S,3R,4S,5S,6R)-2-[4-(2-hydroxyethyl)phenoxy]-6-(hydroxymethyl)oxane-3,4,5-triol	MSMS	733746	373204	145617	430327	1.04514e+06	209320	149702	760577	1.14887e+06	77763.1	467022	414210	312663	717155	303149	283136	(300.82675, 21145.367)(301.6887, 4218.5547)(302.78387, 2080.02)(303.1246, 122.21)(282.63324, 3375.5562)(284.7627, 5878.4404)(287.12274, 1105.708)(303.52664, 9225.718)(304.95273, 13104.415)(305.53558, 13517.356)(286.20407, 8476.224)(287.1282, 17822.145)(288.1295, 19942.844)(325.62872, 4054.2173)(326.41748, 1344.9764)(327.6808, 1379.7566)(328.1245, 100.45)(307.76486, 7841.384)(308.0797, 7578.029)(3…
linderalactone	MSMS	2.81616e+06	2.14832e+06	3.70808e+06	1.09685e+06	1.26271e+06	282128	2.00574e+06	1	1	1	1	1	101388	726277	503811	401182	(244.26666, 19105.883)(245.28539, 5334.645)(247.12276, 7601.9937)(226.85925, 29565.84)(228.43675, 17433.324)(230.11223, 4536.3276)(246.04343, 22450.924)(247.4723, 18033.65)(248.40521, 37876.203)(228.58356, 35357.125)(229.77467, 13334.725)(230.4347, 43186.34)(231.29536, 7680.3423)(232.11676, 410.72)(269.62732, 7585.131)(270.96896, 22462.28)(271.11545, 16904.223)(250.96918, 3344.3596)(252.80583, 11…
Ferulic acid	MS-only	149729	34955.1	18737.9	54100	41457	18772.8	135891	32830.2	4323.44	1	1	10669.4	13984.2	49597	49867.6	6633.44	(196.24747, 4738.9785)(199.07077, 4316.6143)(176.28362, 3134.7883)(197.75209, 8767.25)(199.0709, 4164.664)(181.41328, 3656.8782)(217.69849, 66981.19)(218.7216, 31818.727)(199.98965, 1648.242)(204.04474, 737.5)
(E)-Zeatin	MS-only	372869	404857	292773	252633	963232	211737	233336	214969	288064	126172	1	51555.6	90423.5	394246	319226	304420	(220.13962, 23522.594)(222.06094, 12716.609)(222.90495, 1779.1855)(203.10265, 1510.5121)(204.1025, 934.905)(223.15279, 25592.521)(224.94066, 4435.799)(205.4914, 12835.926)(207.12206, 1558.5704)(243.60515, 15420.577)(243.52701, 1807.6821)(245.43944, 7034.9497)(227.2877, 8728.76)(227.66774, 3916.5286)(228.1932, 6492.017)
Adenosine	MS-only	2.18837e+06	733026	136579	675142	1.49029e+06	2.75797e+06	3142315	3.47262e+06	2206275	1.26171e+06	1.90787e+06	1.48943e+06	1.08735e+06	2.12787e+06	406324	1.15862e+06	(269.73425, 2093.3672)(269.90436, 489.41602)(251.59305, 6783.75)(270.68298, 4389.121)(271.11267, 2549.4001)(252.01628, 4758.3765)(290.23404, 99444.77)(291.2128, 9057.794)(292.1205, 7596.4097)(274.36224, 1401.4978)(276.857, 1285.9023)(277.0882, 778.46)
1H-Indole-3-acetonitrile	MS-only	86339	82253.8	45432.9	61062.9	24586.8	141733	63741.1	70307.1	27694.7	20980.6	1	24604.8	19471.9	55749	18608.4	33816.8	(157.07193, 3559.3264)(159.07448, 783.55664)(161.26541, 47690.93)(161.33694, 51121.24)(183.10109, 7683.825)
5-Hydroxyindole-3-acetic acid	MS-only	1	1	1	1	27617.4	1	77942.6	1	84289	16720.3	1	5146.33	293099	206465	79850	192759	(194.52463, 5264.843)(174.92737, 1572.6638)(178.06355, 11385.25)(194.23918, 11969.024)(193.06377, 2762.657)(176.9441, 5856.864)(177.23238, 2377.1284)(217.88332, 2950.5212)(197.62103, 2457.1404)(200.04745, 18592.076)(201.0551, 3338.9749)
L-Tryptophan	MS-only	170410	1	1.26534e+06	439949	351528	23306.4	899306	23324.9	2.62677e+06	513523	432862	514978	1.07592e+06	470382	778431	606570	(205.42854, 9464.333)(206.60051, 3189.7349)(186.91592, 31980.715)(187.39026, 31292.5)(188.69255, 1835.1621)(207.44843, 7849.8633)(206.10292, 2732.095)(187.7832, 26650.105)(189.42676, 6337.8423)(189.59125, 2303.63)(227.48668, 6356.1265)(230.252, 7199.1484)(212.2882, 4329.66)(214.08705, 10905.87)
Bergapten	MS-only	1	1	1	1	131257	191509	63740.2	1	29382.1	21519.4	185270	86144.9	20000.2	38693.2	122666	62819	(217.90767, 9347.307)(219.71765, 445.52664)(200.20325, 1292.645)(218.48775, 2168.9321)(200.28987, 1830.1576)(201.05, 319.4)(240.042, 1105.77)(223.1475, 4491.7183)
3,5,8-Megastigmatrien-7-one	MS-only	1	1	1	1	1	1	1	1	1	1	1	1	1	1	1	19351.7	(175.1358, 2248.28)(213.1249, 4641.66)
Apigenin	MS-only	1	1	1	1	1	7775.25	38991.2	1	1	1	1	21200.2	1	26481.7	1	17862.3	(270.05075, 971.9619)(253.05014, 481.65997)(275.0135, 6232.3237)(276.06924, 4379.7476)(253.052, 632.32)(293.04852, 2890.0164)
Kaempferol	MS-only	166588	115043	22244.1	95607.7	76400	71301.5	75134.1	44595.4	50417.4	84184.8	1	17626.1	124381	132510	75267.7	60637.7	(287.1382, 2082.6096)(268.0342, 431.92)(287.0633, 1393.57)(270.0486, 2468.7)(313.96176, 1663.9944)(310.0414, 1000.7)(291.02478, 10777.984)
Quercetin	MS-only	1	1	1	1	1	1	1	1	1	130751	102614	162291	11538.6	1.10282e+06	36863.3	471281	(303.03796, 12775.813)(305.05206, 5931.765)(285.24084, 363.06)(289.04556, 7388.3438)(329.0367, 187.94)
Myricetin	MS-only	1	1	1	1	8541.17	1	42211.6	1	135832	83201.3	29335.9	4569.67	13384.9	34538.4	1	22243	(301.0367, 3942.0962)(302.03778, 443.255)(324.01956, 2393.7026)(302.43777, 14910.848)(304.33606, 2839.1162)(304.5404, 1053.435)(343.12982, 5622.36)(344.28198, 1769.76)(346.0404, 2444.5)(327.0228, 2302.6733)
(S)-Naringenin	MS-only	1	1	1	1	74360.1	39453	27703.1	33097.7	25199.9	46039.7	32286.7	60994.1	24740	139464	1	42690.6	(272.63693, 1093.7188)(276.08188, 17867.06)(276.0788, 746.06)(255.3143, 2126.8538)(275.7535, 3124.7314)(277.75177, 33320.656)(276.5808, 6789.5903)(256.6262, 4122.9624)(260.0731, 10518.955)(295.06198, 3095.29)(278.049, 2016.9563)
1-O-p-Coumaroyl-beta-D-glucose	MS-only	1	1	1	1	175458	1	455045	53718.1	400673	80422.2	214844	388831	2.60302e+06	2.56333e+06	1	316846	(326.20953, 21919.705)(327.24188, 4432.5605)(328.10098, 1256.7)(308.09583, 344.104)(328.90985, 5043.953)(329.82086, 2050.2986)(311.3522, 26501.818)(314.02078, 455724.9)(314.112, 425118.88)(349.76657, 16291.798)(350.7648, 5476.192)(351.0979, 711.49)(331.08698, 88234.24)(332.08395, 122619.6)
(S)-Abscisic acid	MS-only	2.26231e+06	2.4501e+06	344356	1.16882e+06	505345	2.38797e+06	720213	1.28351e+06	2.68201e+06	1.61872e+06	520501	2.4708e+06	1.8019e+06	1.64518e+06	1.0479e+06	1212479	(264.178, 42012.645)(265.2618, 14957.353)(269.1486, 577.44)(246.12743, 9162.019)(247.14233, 2613.8967)(266.11942, 2469749.8)(267.14786, 321636.44)(268.2376, 87781.87)(269.14807, 4743.1885)(248.18306, 949285.1)(249.14812, 127150.06)(250.15437, 28174.523)(251.14113, 1460.5503)(252.1399, 741.01)(288.10483, 82070.41)(289.1699, 11321.736)(291.14078, 149713.27)(292.13785, 220646.83)(270.10526, 51628.94…
(E)-Ribosylzeatin	MS-only	1	1	1	1	552487	1.31309e+06	423762	937157	1.24864e+06	1.38436e+06	687879	1.07172e+06	2.42555e+06	5.1129e+06	1.11957e+06	1.36823e+06	(351.294, 75451.96)(352.21844, 12778.951)(354.1587, 2394.8333)(333.5467, 7105.051)(335.2134, 4570.2095)(336.42065, 9428.372)(337.71268, 6427.4717)(338.1536, 2114.9402)(353.16446, 3138.2705)(354.29407, 10247.983)(355.45685, 12568.628)(356.50333, 10026.38)(357.1632, 2010.41)(335.47668, 4634.2866)(337.27576, 6437.6826)(338.09244, 8078.972)(338.1643, 4663.38)(375.99536, 7837.044)(377.25122, 4338.587)…
Cryptochlorogenic acid	MS-only	1	1	1	1	431555	477462	633435	191339	2.94709e+06	3.96332e+06	2.45409e+06	3200423	1.34698e+06	1311441	792906	803661	(356.18076, 41783.95)(357.1109, 7137.0522)(358.1095, 4601.6465)(336.17984, 3240.1829)(338.07574, 531.1)(357.11008, 20851.738)(357.1152, 10197.841)(358.1119, 5760.164)(337.3012, 6509.698)(338.09326, 956.8722)(339.08472, 845.66504)(378.94934, 21937.11)(379.4766, 7847.6743)(379.0956, 534.63666)(360.6557, 4077.9258)(363.6735, 4700.424)(364.09076, 2698.608)
1-O-Feruloyl-beta-D-glucose	MS-only	503529	384692	156745	284479	529003	209321	91411.4	344603	506097	539095	403918	852355	341996	709104	349564	326290	(356.14948, 29397.771)(357.11395, 3241.4263)(358.11063, 2097.4192)(338.85114, 1292.0388)(340.2929, 1899.0778)(358.1128, 987.62)(343.44675, 420.84668)(380.48306, 109320.57)(382.20044, 26653.643)(383.10843, 14036.034)(384.1113, 975.78644)(362.1136, 3775.7126)(363.9504, 919.2143)
16-Hydroxy-hexadecanoic acid	MS-only	1	1	1	1	1	1	1	1	1	1	1	1	42172	83697	1	59029.1	(255.2298, 3247.0298)(295.21646, 14666.393)(296.2198, 1287.205)
10,16-Dihydroxyhexadecanoic acid	MS-only	265349	80969.9	21994.1	45758.8	124222	1	516191	62732.3	21487.3	134844	64980	97166.6	220676	765058	42979.6	276261	(274.22302, 1702.2157)(311.21832, 20778.77)(312.21588, 4701.0435)(296.36212, 2572.7598)(296.88904, 2421.407)
Riboflavine	MS-only	649230	759927	2.06315e+06	901240	836617	1.23124e+06	1.32565e+06	230220	1	1	1	1	83688.4	477814	625149	441645	(377.3283, 5929.821)(379.0359, 3941.5112)(380.61603, 28687.355)(381.14697, 106614.06)(359.58484, 4409.3784)(361.13092, 3539.3386)(363.1311, 1154.7125)(377.94754, 7080.713)(379.04352, 2879.6973)(380.49292, 4511.105)(381.1598, 1665.4851)(361.25632, 4785.7407)(362.02576, 4277.408)(363.14392, 2383.2153)(363.1417, 1705.26)(400.6154, 4654.4624)(402.13388, 2737.2517)(401.1277, 283.39)(381.84607, 84544.1…
3-O-Feruloylquinic acid	MS-only	430696	418888	110517	193860	599434	254080	62169	214675	199759	109122	62240.4	177643	490225	750306	62439.2	490464	(369.59427, 4816.4688)(370.87097, 3072.9675)(373.1187, 764.125)(350.43585, 8434.315)(351.39578, 2632.372)(370.1799, 2812.3884)(370.1382, 219.26)(354.03467, 7690.2637)(355.34097, 5210.903)(355.93683, 4225.937)(356.1224, 778.52)(394.87592, 4584.264)(395.6432, 5124.9365)(396.12402, 1602.61)(376.571, 27413.484)(377.97284, 8252.775)(378.10315, 8350.088)
Pectic acid	MS-only	1	1	1	1	1	1	1	1	1	48529.3	1	1	1	1	1	1	(571.1167, 1993.675)(552.0901, 3686.29)(553.09534, 321.555)
alpha-Linolenic acid	MS-only	1	1	1	1	1	1	91823.6	1	56616.8	1	86417.8	124371	261433	383894	1	157901	(263.89157, 1104.082)(265.2348, 927.61)(283.2432, 885.73)(264.56418, 2184.6199)(265.2359, 3305.1802)(302.8767, 4630.6523)(303.2224, 2488.925)
(Z,Z)-9,12-Octadecadienoic acid	MS-only	534823	356506	41643.2	1	49192.6	1	203516	1	409373	905084	173509	519852	622964	1.75883e+06	209873	838157	(265.23718, 1596.1967)(307.8561, 16545.318)(305.24142, 4717.6567)(305.2361, 3262.46)(285.22134, 34288.133)(286.2236, 3246.4182)
Oleic acid	MS-only	1	1	1	6424.56	1	30392.3	1	1	35696.4	15793.6	60184.1	98351.7	1	1	1	1	(269.26898, 5169.76)(308.8612, 19476.244)(310.0667, 3369.0698)
9,10,18-Trihydroxyoctadecanoic acid	MS-only	840318	537322	1	77818.6	474952	1	799834	122074	878677	187732	86114.3	1	244156	963060	1	490090	(332.99472, 51586.68)(333.97803, 10700.467)(335.26562, 5040.6646)(318.39618, 1621.1915)(319.2528, 301.35)(333.26434, 49416.016)(334.26758, 8847.809)(335.26962, 1399.3127)(359.19037, 5684.497)(359.8509, 2719.1338)(341.07227, 2829.738)
Folic acid	MS-only	237578	35133.2	3922.67	12149	1	149132	1	71641.5	24127.7	4435	73663.7	87358.4	118858	117187	1	57418.8	(444.2151, 4377.175)(445.1452, 3637.443)(446.1441, 4612.26)(424.369, 3176.7751)(426.13547, 1239.1051)(427.1499, 135.26)(442.72488, 4752.908)(443.71445, 2177.292)(444.1457, 607.16)(425.5026, 5834.6772)(426.37833, 2519.6821)(427.15244, 945.18994)(464.6701, 4715.839)(465.13535, 583.012)(448.11926, 1368.1635)
1-palmitoylglycerol 3-phosphate	MS-only	545277	287478	326104	133863	657572	129903	818426	145074	279606	402285	298139	432134	361974	1.21677e+06	1	459709	(413.05563, 8140.816)(413.13068, 8670.17)(394.96494, 2368.18)(396.23224, 244.71)(414.77023, 15776.325)(414.25098, 977.43)(397.6697, 6504.8726)(394.91284, 1688.2184)(435.05548, 1845.1034)(436.62103, 376.53464)(437.2435, 604.96747)(415.22363, 27246.86)(417.09714, 542.34)
(+)-Pinoresinol	MS-only	1.80856e+06	2.10939e+06	295254	1.14748e+06	1	1	1	1	849473	290150	584706	120582	23570.6	152016	1	175866	(358.588, 5188.2295)(360.0117, 2183.3171)(361.14594, 3878.475)(363.1454, 5771.32)(341.92444, 2380.355)(343.88354, 1398.5874)(345.14325, 3898.655)(359.668, 12643.69)(360.95755, 5160.444)(362.55627, 2567.8489)(343.14166, 8996.542)(344.147, 8082.0933)(344.81656, 4940.297)(383.53925, 2232.4868)(385.14374, 2466.4705)(386.13577, 597.0267)(365.92902, 12644.617)(367.24295, 7780.334)(367.18576, 2586.311)(…
Lariciresinol	MS-only	1	1	1	1	2.97573e+06	1.17034e+06	830997	1.25113e+06	2.29317e+06	1.1983e+06	2.91383e+06	1.98102e+06	795554	1.67855e+06	768319	1.00921e+06	(360.23837, 6049.754)(361.5547, 2984.2058)(362.96628, 1972.9519)(364.16174, 5243.85)(342.198, 12116.862)(343.2668, 6156.0737)(362.1845, 3467.7012)(363.71002, 1460.7382)(364.11826, 3322.9214)(344.0653, 120689.11)(345.1449, 20997.76)(346.1667, 6450.1616)(347.21127, 1968.3121)(348.16382, 923.8977)(384.76285, 2570.335)(387.40204, 1972.9896)(388.0696, 2225.2893)(365.45538, 9071.754)(366.8655, 1482.569…
Secoisolariciresinol	MS-only	1.72159e+06	3.77454e+06	381476	1.66829e+06	1900733	2.61385e+06	2.87352e+06	5.48784e+06	1200051	432010	3.19559e+06	446590	4.12519e+06	8.97679e+06	1.11394e+06	3.57832e+06	(362.42297, 6038.341)(363.71692, 1446.3964)(366.1848, 8883.25)(344.17505, 226468.2)(345.1637, 41485.582)(346.16644, 4676.2446)(347.16913, 402.265)(364.61996, 5993.1113)(367.12656, 9413.424)(368.01993, 19625.287)(368.18524, 23178.129)(345.34952, 32240.158)(346.39163, 6463.908)(347.18735, 490.435)(385.77768, 4248.2876)(388.16968, 5379.3433)(388.83273, 6144.6167)(390.169, 11204.15)(368.46906, 5057.1…
Prunin	MS-only	158915	75018.7	27921.9	2223.17	141013	3667.5	14415.4	36964.6	16853.9	74508.1	38645.9	17789.2	149103	43409.9	37244.9	54058.3	(437.17007, 2997.7485)(438.1358, 241.255)(416.1222, 2669.255)(437.51196, 2803.38)(439.14963, 4225.4946)(422.14023, 314.174)(439.2688, 11739.739)(440.09253, 1266.9093)
Medioresinol	MS-only	1.85981e+06	2.13083e+06	395905	786839	2.7685e+06	1.29454e+06	1.38266e+06	1062106	1.44382e+06	1.62777e+06	1.46618e+06	2.00058e+06	1.49271e+06	4.63842e+06	293674	1958978	(388.16357, 3873.4084)(389.65308, 4110.7397)(391.1667, 650.65)(370.47644, 1844.4304)(371.14835, 271.80142)(389.1953, 73611.414)(390.1979, 14927.251)(391.23618, 2882.039)(392.49695, 1604.4784)(373.31265, 4560.3306)(375.14413, 5466.665)(375.66864, 6256.356)(376.008, 6144.5107)(376.1571, 5558.5435)(411.7303, 3711.9907)(412.98227, 805.8203)(415.1608, 124.05)(395.4313, 3862.4875)(397.71786, 5431.5386)…
(+)-Syringaresinol	MS-only	1	1	1	1	137551	68397.4	91594.9	126986	72254.3	65675.6	66986	154362	56526.1	2.68583e+06	40298.9	965288	(419.0978, 4473.334)(420.59665, 2906.5789)(422.17355, 2772.73)(400.3518, 4419.339)(401.66357, 2013.015)(403.66736, 604.5)(404.1653, 392.91)(420.81302, 3141.6719)(421.68008, 11065.042)(422.17316, 7823.5513)(423.18118, 2704.3625)(424.1798, 240.12)(402.2727, 2284.7031)(403.92142, 1768.675)(406.1695, 706.5)(442.5802, 4720.635)(443.23926, 1977.4381)(445.1635, 916.72)(425.18457, 2242.5217)(426.24976, 1…
Quercetin 3-rutinoside	MS-only	1	1	1	1	1	1	1	1	1	1	1	1	8911.38	1	1	1	(592.1548, 4135.0)(637.1641, 414.52)
31-nor-Lanost-9(11)-en-3beta-ol	MS-only	1	1	1	1	163038	104184	125095	20675.8	51533.3	1	18116.2	1	38879.8	360256	50025.2	89364.8	(398.3537, 1102.8)(384.94885, 3240.582)(384.69165, 1357.8116)(381.36005, 12465.665)(382.3635, 3152.2278)(421.71445, 5603.5396)(422.35303, 2310.5024)(423.3726, 461.96)(406.9997, 3581.4917)(407.79135, 1908.2721)(408.3481, 1144.5449)
Campesterol	MS-only	349309	184359	41853.5	1	554163	97840.8	345016	55247.5	77748.4	1	1	1	337070	607985	1	244193	(382.3594, 22494.316)(383.3628, 4338.247)(384.3716, 298.68)
24-Methylenelophenol	MS-only	1.26852e+06	549725	68008.7	121532	953312	548552	1.15855e+06	334418	458877	1	209826	69790.3	511430	1.40402e+06	1	669074	(412.47095, 2969.513)(415.3717, 1833.46)(394.4587, 20062.924)(395.46854, 5005.1704)(396.36548, 721.79877)(415.3867, 1752.02)(396.37387, 7752.8794)(397.3691, 3499.695)(438.0952, 3771.6992)(437.56308, 675.002)(418.31793, 24723.717)(419.50714, 5819.3975)(420.24387, 1019.191)
4alpha,24-Dimethylcholesta-7,24-dien-3beta-ol	MS-only	1.26852e+06	549725	68008.7	121532	953312	548552	1.15855e+06	334418	458877	1	209826	69790.3	511430	1.40402e+06	1	669074	(412.47095, 2969.513)(415.3717, 1833.46)(394.4587, 20062.924)(395.46854, 5005.1704)(396.36548, 721.79877)(415.3867, 1752.02)(396.37387, 7752.8794)(397.3691, 3499.695)(438.0952, 3771.6992)(437.56308, 675.002)(418.31793, 24723.717)(419.50714, 5819.3975)(420.24387, 1019.191)
24-Methyllophenol	MS-only	4.22321e+06	126720	1	1	69933.7	42251.8	85487.8	1	1	1	670733	77260.6	310188	689490	1	105097	(415.4939, 32178.492)(417.05142, 13039.397)(418.38736, 1468.7933)(397.64868, 3306.9)(397.37378, 839.52)(419.41806, 241.1275)(403.4034, 2153.5151)(439.92258, 2472.544)(441.58765, 831.796)(421.7146, 4480.774)(423.47006, 3647.282)(425.24387, 3449.1304)
beta-Sitosterol	MS-only	4.22321e+06	126720	1	1	69933.7	42251.8	85487.8	1	1	1	670733	77260.6	310188	689490	1	105097	(415.4939, 32178.492)(417.05142, 13039.397)(418.38736, 1468.7933)(397.64868, 3306.9)(397.37378, 839.52)(419.41806, 241.1275)(403.4034, 2153.5151)(439.92258, 2472.544)(441.58765, 831.796)(421.7146, 4480.774)(423.47006, 3647.282)(425.24387, 3449.1304)
alpha-Tocopherol	MS-only	160908	249452	18803.6	86464.4	2.00387e+06	1.56076e+06	1	284234	1	1	1	1	935074	3.10135e+06	32462.7	1.36158e+06	(431.69226, 87246.695)(433.07306, 39578.773)(434.28906, 6914.134)(435.4084, 86.03)(413.54535, 1251.6229)(413.3723, 1044.6)(431.3783, 5851.8457)(415.3852, 1302.018)(454.8055, 14256.62)(455.62747, 4337.092)(459.37952, 12975.263)(438.0116, 5970.911)(437.86832, 2083.6165)
4alpha-Methyl-24-ethyl-cholesta-7,24-dien-3beta-ol	MS-only	1	1	1	1	1	1	1	1	1.34021e+06	905675	1	93092.3	1.24383e+06	3.32085e+06	1	1.48441e+06	(429.40256, 23647.24)(430.40588, 6809.013)(431.40616, 1072.805)(432.59503, 172812.73)(433.609, 51061.71)(434.38452, 7083.2734)
alpha1-Sitosterol	MS-only	1	1	1	1	1	1	1	1	1.34021e+06	905675	1	93092.3	1.24383e+06	3.32085e+06	1	1.48441e+06	(429.40256, 23647.24)(430.40588, 6809.013)(431.40616, 1072.805)(432.59503, 172812.73)(433.609, 51061.71)(434.38452, 7083.2734)
beta-Amyrin	MS-only	1	1	1	1	1	1	1	1	1.34021e+06	905675	1	93092.3	1.24383e+06	3.32085e+06	1	1.48441e+06	(429.40256, 23647.24)(430.40588, 6809.013)(431.40616, 1072.805)(432.59503, 172812.73)(433.609, 51061.71)(434.38452, 7083.2734)
(24R)-Ethyl-lophenol	MS-only	1.10608e+06	1.3178e+06	167375	879075	550037	1	179421	516959	572530	230954	602163	576131	389992	1.39911e+06	1	474965	(429.40326, 62538.23)(430.4066, 17566.11)(431.40768, 2874.856)(429.40646, 94897.25)(430.40952, 26534.111)(431.40985, 3916.2283)(434.07535, 41354.09)(434.84476, 6849.7734)
(all-E)-6'-Apo-y-caroten-6'-al	MS-only	6.23115e+06	1.86284e+06	348066	600546	1.65952e+07	132470	2.05462e+06	3.42652e+06	9.63293e+06	1.38156e+07	1.16056e+07	17788249	3.05461e+06	1.25326e+07	1	1	(442.80008, 91133.61)(443.3215, 17779.72)(444.32602, 3023.4753)(425.22232, 37758.074)(426.4433, 13132.006)(427.32343, 2574.0999)(425.39792, 58008.96)(426.3232, 15734.609)(427.32486, 2290.8474)(465.3171, 343059.62)(466.32132, 108154.14)(467.3218, 26283.914)(468.32474, 3415.0974)(448.66287, 2552.377)(451.30872, 596.64246)(451.3159, 13891.89)(452.3181, 765.48)
L-Serine	MS-only	2.89739e+06	3.49594e+06	1.35912e+06	959132	1	1	1	1	1	1	1	1	94657.8	196926	872042	1	(107.6775, 93811.59)(109.05809, 11629.458)(128.8416, 134678.72)(129.92973, 7892.6997)(110.36419, 216791.78)(111.0166, 169.75)
(13Z)-beta-Carotene	MS-only	4.50614e+07	4.13089e+07	1.45104e+07	2.40304e+07	114565	4.45471e+06	2.07854e+07	112127	68679.1	1.79475e+07	1.33333e+07	7.02657e+06	1.99325e+07	6.37862e+07	1.85765e+07	2.62418e+07	(537.5763, 1737361.1)(538.6699, 651869.06)(539.56, 238244.22)(540.46735, 47806.094)(541.4407, 6887.009)(537.9431, 4355.3486)(538.4334, 3577.46)(560.0515, 4620.284)(560.7499, 2077.002)
alpha-Carotene	MS-only	4.50614e+07	4.13089e+07	1.45104e+07	2.40304e+07	114565	4.45471e+06	2.07854e+07	112127	68679.1	1.79475e+07	1.33333e+07	7.02657e+06	1.99325e+07	6.37862e+07	1.85765e+07	2.62418e+07	(537.5763, 1737361.1)(538.6699, 651869.06)(539.56, 238244.22)(540.46735, 47806.094)(541.4407, 6887.009)(537.9431, 4355.3486)(538.4334, 3577.46)(560.0515, 4620.284)(560.7499, 2077.002)
beta-Carotene	MS-only	4.50614e+07	4.13089e+07	1.45104e+07	2.40304e+07	114565	4.45471e+06	2.07854e+07	112127	68679.1	1.79475e+07	1.33333e+07	7.02657e+06	1.99325e+07	6.37862e+07	1.85971e+07	2.62418e+07	(537.5763, 1737361.1)(538.6699, 651869.06)(539.56, 238244.22)(540.46735, 47806.094)(541.4407, 6887.009)(537.9163, 4239.4395)(538.4334, 3577.46)(560.0341, 4544.177)(560.7499, 2077.002)
1,2-Epoxy-1,2-dihydrolycopene	MS-only	6626249	7.07517e+06	941176	3.31945e+06	608260	1	233748	235474	1	1	1	1	3.80819e+06	7.27668e+06	179305	4.66803e+06	(553.4859, 473694.56)(554.4086, 208000.88)(555.435, 58323.566)(556.43475, 10974.849)(557.4389, 1044.3018)(536.9334, 863160.2)(537.9354, 312478.03)(538.9319, 108791.9)(540.43677, 23897.771)(535.4256, 23337.42)(536.4282, 7381.32)(537.4208, 353.68)(576.2176, 35896.49)(577.31305, 13254.237)(578.3675, 2207.9834)(557.4173, 6508.921)(558.42194, 4467.853)
(3R,3'R, all-E)-Zeaxanthin	MS-only	1	1	1	1	707763	178243	1	1	27071.1	1	60501.4	45304.8	1	225738	36052.8	284770	(570.43744, 438.43335)(570.4225, 2148.36)(552.3168, 194562.81)(553.5714, 92534.99)(555.4318, 34727.203)(556.432, 6071.5923)(573.2871, 2136.7017)(554.0549, 250008.16)(554.43445, 200184.53)(555.43304, 54275.906)(556.4328, 10203.891)(557.4372, 396.37)(591.7927, 6833.922)(593.02216, 3094.634)(594.4339, 2640.14)(595.4399, 3331.13)(596.4412, 647.71)(574.0794, 10827.29)(574.9084, 5495.3384)(576.40594, 1…
(9Z,9'Z)-7,7',8,8'-Tetrahydrolycopene	MS-only	92640.2	287308	77327.2	17710.3	414377	208214	1	154522	141246	76109.9	221801	218762	313397	377700	89654.1	295498	(541.3898, 4584.9707)(542.04065, 3452.3499)(541.4617, 12371.971)(542.46515, 3600.4868)(563.463, 12897.634)(564.4677, 4828.659)(565.4752, 1654.3464)
1-palmitoyl-2-linoleoyl-phosphatidylcholine	MS-only	1	1	1	1	5098.75	1	40499.9	1	6859.67	1	1	108354	404033	478198	10991.4	180693	(760.60254, 7907.099)(762.5759, 5104.5586)(763.43964, 2277.9006)(741.09595, 6667.3765)(742.011, 2599.6167)(743.3493, 3085.4875)(744.5683, 1461.4999)(745.57214, 3615.605)(760.0628, 7865.967)(761.9741, 15298.291)(762.9796, 8196.127)(763.98566, 4101.068)(764.5887, 560.4)(740.5766, 8666.06)(741.5869, 3075.2)(782.95135, 869.134)
1-18:2-2-18:3-phosphatidylcholine	MS-only	73853.8	58672.4	6620.53	31171.8	1	1	1	1	1	1	1	1	1	1	1	1	(761.53955, 7273.3228)(762.54346, 2290.8464)
1-18:3-2-18:3-phosphatidylcholine	MS-only	73853.8	58672.4	6620.53	31171.8	1	1	1	1	1	1	1	1	7957.25	220425	1	192292	(779.5428, 173.79)(761.54, 7131.626)(762.5434, 2300.1511)(782.55396, 1218.27)(783.5504, 54.56)(785.576, 53.65)(763.5569, 3147.04)(802.54895, 15844.883)(803.5503, 1843.97)
1-18:1-2-18:2-phosphatidylcholine	MS-only	1	1	1	1	1	1	1	1	1	1	1	1	37425	9789.3	1	1	(789.5707, 5140.9863)(790.7727, 1667.054)(791.7709, 965.47595)
alpha-Solanine	MS-only	1	1	1	1	1	1	12654.3	1	1	1	1	1	1	1	1	1	(867.5119, 4242.07)(868.51526, 437.22998)
L-Aspartic acid	MS-only	19623.9	26421.1	2895.47	16870.8	1	1	1	1	8187.44	6219.11	1	6706	38211.6	5234.6	28354.1	36856.8	(118.75129, 3501.7258)(116.0231, 385.21)(116.16035, 4559.7754)(157.73961, 1453.339)(143.02927, 965.0586)
L-Asparagine	MS-only	53101.9	57890.2	26215.9	19829	64071.9	11623.4	78335.7	31210.1	15389.3	42217.6	36779.9	108309	41020.2	72224.5	1	53338.1	(134.05524, 1727.9021)(115.046364, 5018.399)(119.0552, 392.1)(133.68918, 3257.4788)(134.0687, 1197.95)(115.04781, 6716.296)(116.0435, 855.93)(157.18327, 1149.4124)(138.14427, 7456.271)(139.18161, 1670.5376)(140.03654, 871.21045)
L-Threonine	MS-only	64896	120532	1	151440	101587	180389	30260.1	96266.6	241599	1	11685.9	38707.7	57604	176360	32327.8	127129	(119.07196, 13777.918)(120.0612, 1136.0293)(122.804115, 4659.733)(125.07987, 2920.2068)(102.859276, 3967.816)(146.52805, 23886.254)(126.640915, 16329.782)(125.047195, 828.125)
(23R)-Acetoxytomatine	MS-only	576330	1.3539e+06	100436	1.22769e+06	1.16002e+06	680810	45586.4	473226	827906	373679	167511	337209	260731	457517	1	208610	(1093.564, 67768.87)(1094.7637, 9178.885)(1098.5962, 11864.994)(1099.5585, 9430.844)(1115.5688, 1725.5992)(1116.4026, 1072.3835)(1116.558, 562.12994)(1102.558, 1235.35)
3-Methylbutanal	MS-only	1	1	1	1	1	1	1	1	1	1	1	1	1	3733.9	1	1	(110.0685, 141822.28)(111.0709, 8712.58)
Betaine	MS-only	136388	110193	232685	84459.7	33538.2	16824.8	146370	37585.7	232642	124677	158852	180016	33305.6	69650.4	65925.8	54989.4	(117.47349, 4177.8145)(104.07905, 25262.63)(120.08957, 42863.723)(121.092094, 2288.4893)(142.80812, 20434.252)(141.46736, 1960.9884)(142.06334, 1149.1624)(124.54129, 33001.535)(126.23363, 18879.254)(126.068405, 14570.66)
L-Methionine	MS-only	1	1	1	1	100508	21375.7	83203.2	16999.2	5435.67	46563	1	9410.56	1	1	1	1	(153.05215, 3076.9348)(135.039, 3208.9988)(153.93434, 3763.542)(172.84058, 1614.1459)(156.4809, 987.07184)(158.03229, 1652.6399)
2-Oxopentanedioic acid	MS-only	1	1	1	1	125366	738348	1	1	853052	168272	1	1	1	1	1	1	(130.01515, 5421.713)(147.03297, 15396.738)
L-Proline	MS-only	24533.9	106632	15050.3	73632.2	103756	67411.9	6507.44	18295.3	47841.1	9765.89	1	1	41155.9	95240	6145.89	27679.2	(115.062485, 7827.676)(116.067535, 1038.0865)(102.062454, 354.93)(118.07378, 60133.23)(119.07819, 5478.7114)(141.90118, 4318.9424)(123.621956, 4158.468)(125.0527, 2512.2)
L-Glutamic acid	MS-only	1	168098	1	139124	568076	283271	98177.7	356517	195631	25375.9	107085	182655	53990.9	87602.1	13741.1	89854.7	(147.05476, 16226.198)(148.05458, 1283.2954)(134.05551, 6346.5225)(150.64153, 52107.2)(152.45828, 76778.85)(153.01208, 25424.324)(153.0693, 11222.79)(133.92285, 5918.088)(172.54549, 6142.641)(173.04802, 554.87335)(173.0448, 155.51)(152.03477, 4083.6553)
L-Cystine	MS-only	964895	1.06429e+06	638734	682283	862353	1766197	1.16914e+06	1.65016e+06	1.68343e+06	981040	1.05381e+06	2.20692e+06	634489	1.4811e+06	559814	650206	(241.07156, 128579.336)(242.02307, 41223.03)(243.02173, 38565.04)(244.06123, 6751.4746)(245.0244, 2329.5198)(224.02554, 128476.58)(225.0085, 44682.867)(226.00465, 39244.656)(227.00574, 7597.965)(228.00386, 2655.2683)(241.54298, 124675.56)(242.58075, 51392.56)(228.85394, 4522.102)(229.02216, 328.615)(263.0107, 2756.8184)
Mevalonic acid	MS-only	6.92307e+06	8.87556e+06	8532.07	8.49429e+06	2.55677e+06	1.319e+07	7.41285e+06	5.1977e+06	679072	1	2797111	5.53646e+06	3.25112e+06	7.96181e+06	1.28746e+06	3.04684e+06	(148.14664, 55848.3)(149.51813, 12613.98)(130.32533, 225383.67)(131.063, 15364.002)(132.06589, 1197.5377)(149.55516, 65736.86)(150.08672, 14689.882)(151.08974, 182.2957)(135.9505, 26541.684)(136.08536, 40235.26)(172.51738, 2796.6636)(173.673, 329.18796)(153.88817, 2794.4548)(156.22661, 1690.77)
L-Isoleucine	MS-only	1.12124e+06	1.52492e+06	1046100	1.78977e+06	5.79243e+06	712000	3.42899e+06	967532	2796250	3.90275e+06	1.42037e+06	2.51856e+06	6.52364e+06	8.64963e+06	3.11888e+06	4.29135e+06	(134.91942, 1751.7672)(118.094955, 5096.349)(156.99126, 8513.665)(158.16815, 19871.408)(159.09743, 18987.693)(136.07301, 279688.25)(137.0742, 17764.33)
L-Leucine	MS-only	1.12118e+06	1.52492e+06	1046100	1.74239e+06	5.79243e+06	712000	3.42899e+06	967532	2796250	3.90275e+06	1.42037e+06	2.51856e+06	6.52364e+06	8.64963e+06	3.11888e+06	4.29135e+06	(134.91942, 1751.7672)(118.094955, 5062.8525)(156.97551, 8624.437)(158.16815, 19871.408)(159.09743, 18987.693)(136.07301, 280280.38)(137.0742, 17801.855)
L-Lysine	MS-only	79674.1	184134	33730.9	145952	81526.6	68118.2	54564.2	55853.2	106128	69050.1	55310.7	111105	78611.2	148103	27026.1	61406.6	(146.1018, 8654.209)(130.10835, 36867.527)(131.09976, 1651.1357)(148.37659, 1729.3717)(149.11871, 1359.0234)(131.80449, 115433.555)(133.05725, 17983.01)(133.7037, 3308.6472)(134.1156, 955.91)(170.10443, 13505.337)(171.09695, 808.5925)(152.58965, 12397.129)(155.09814, 652.385)
Arginine	MS-only	68254.8	55537.6	5475.47	55381.5	222507	457953	183971	712421	374136	49068.4	127754	93339	204835	335904	49882.9	327613	(177.16972, 2974.1646)(177.7437, 3992.6506)(178.11765, 783.13)(160.02385, 7302.827)(161.10815, 3373.605)(176.43684, 5001.2866)(179.13072, 5045.664)(160.30272, 3879.48)(162.11508, 2130.7131)(199.12816, 5631.7656)(201.77722, 7098.526)(202.1113, 3410.105)(181.33447, 162573.17)(182.88826, 25076.164)(183.99121, 3956.8225)
(E)-Aconitic acid	MS-only	658783	441167	414788	739488	995470	369176	504552	351533	3.0954e+06	612778	431422	1.32467e+06	200745	223608	2.0233e+06	248760	(176.82002, 77.871994)(175.0288, 44899.66)(158.01494, 90515.14)(159.01808, 2881.4329)(162.02153, 487.36667)(181.47755, 13208.448)(182.92027, 2183.5376)(183.0001, 3761.86)
L-Ascorbic acid	MS-only	2.07915e+06	1.8633e+06	1.68486e+06	3.35818e+06	24409.4	610158	382169	1.17908e+06	1	2.43097e+06	1	899265	1909481	2.34998e+06	1	567293	(181.04787, 186.16333)(159.0198, 65464.46)(159.01906, 2050.8167)(179.04865, 607.595)(181.04726, 162.57)(160.0359, 361.07)(199.0189, 1321.5898)(184.95645, 10076.973)
L-Histidine	MS-only	3.35269e+06	7.21849e+06	3.57868e+06	953247	1	1	1	1	3.14321e+07	1.48619e+07	1.18096e+07	1.52856e+07	2.83444e+06	2.63485e+06	5.7774e+06	3.21745e+06	(157.90253, 1260.8083)(137.0559, 1281.79)(156.31401, 5958.938)(161.0909, 9628.98)(138.06569, 502740.5)(139.06863, 44386.96)(140.07423, 812.6282)(178.196, 1347.0878)(161.33597, 2183.4097)
Benzaldehyde	MS-only	708377	785696	259571	626449	1.04429e+06	1.55349e+06	361817	657204	863672	1497375	951671	903173	346951	494145	691266	666528	(111.05296, 3771.751)(107.84433, 161927.25)(109.055984, 14763.322)(111.06235, 1016.4284)(129.02933, 46668.4)(130.0357, 4761.1465)(131.0452, 349.37573)(114.16085, 19782.465)(114.0242, 4148.595)
2-Hydroxybenzaldehyde	MS-only	1	1	1	1	37132.1	4505.5	121828	13704.4	105176	157485	80448.1	171340	58540.6	182707	41653.7	96576.8	(126.86176, 24348.771)(109.03729, 4915.4062)(124.04842, 53468.344)(125.051796, 2832.8994)(110.0456, 235.76)(145.46274, 2529.0444)(132.0303, 1094.225)
4-Hydroxybenzaldehyde	MS-only	1	1	1	1	37132.1	4505.5	121828	13704.4	111901	157485	73369.1	155720	58540.6	182707	41653.7	96576.8	(126.85827, 24644.025)(109.03729, 4915.4062)(124.04843, 53947.215)(125.051796, 2864.2783)(110.0456, 235.76)(145.47244, 2573.377)(132.0303, 1094.225)
4-Hydroxybenzoic acid	MS-only	1	1	1	1	1	1.03925e+06	9.39507e+06	1	4.00795e+06	1	2.87695e+06	55106	1	1	1	1	(140.53899, 11297.672)(124.032745, 170.25)(140.70897, 866.88995)(124.0347, 911.56)(143.01192, 241615.7)(144.01273, 14953.597)(145.01605, 360.365)
2-Methylphenol	MS-only	1	1	1	1	420166	572124	6634740	2.4879e+06	5.10695e+06	610001	1.84197e+06	5.19562e+06	4.60867e+06	7.20789e+06	763676	2.86296e+06	(110.94565, 1826.8225)(110.06794, 61562.848)(111.07078, 4625.1274)(134.07431, 7396.358)(115.22747, 6516.0527)
Benzyl alcohol	MS-only	1	1	1	1	420166	572124	6634740	2.4879e+06	5.10695e+06	610001	1.84197e+06	5.19562e+06	4.60867e+06	7.20789e+06	763676	2.86296e+06	(110.94565, 1826.8225)(110.06794, 61562.848)(111.07078, 4625.1274)(134.07431, 7396.358)(115.22747, 6516.0527)
2-Methoxyphenol	MS-only	1	1	1	1	1.29187e+06	1.76702e+06	1.15112e+06	1.28995e+06	479354	1	169127	369809	647029	3.03211e+06	367444	1.55149e+06	(124.11183, 80245.67)(125.05249, 5123.3813)(111.053, 356.44)(126.06427, 202602.33)(127.06679, 14782.0)(128.06929, 2086.41)(107.950424, 174858.12)(109.05554, 14538.287)(111.06219, 1005.0501)(147.35637, 3087.4062)(129.098, 25396.12)(130.03645, 2509.2507)(131.04471, 302.82)
Pyridoxine	MS-only	1.5419e+06	2.51587e+06	270218	2.0337e+06	504068	1.34302e+06	791285	107996	609193	1.35869e+06	141260	630600	1.31002e+06	3.54023e+06	806879	2.37442e+06	(169.80135, 4246.3022)(171.98087, 1310.8169)(173.08237, 5780.2153)(154.57277, 2803.8289)(156.0759, 2011.72)(173.83966, 789.5537)(153.2696, 134455.98)(153.07065, 12099.646)(154.0621, 9471.92)(195.82765, 10775.466)(196.07465, 10125.822)(177.36157, 1135.1458)(178.06282, 455.005)
Benzeneacetonitrile	MS-only	247994	73303.5	15506.9	68755.3	147500	92734.5	483523	116101	52295	221033	123029	377327	124913	393980	56201.3	123139	(121.846664, 4089.7834)(122.0715, 1231.5)(121.084625, 36080.227)(122.07685, 5968.197)(140.24713, 9094.954)(145.05855, 80584.914)
Vanillic acid	MS-only	1	1	1	1	386677	223965	211894	182548	730082	138159	87875.2	341913	159410	175079	66978.9	57582.1	(169.04694, 5147.4473)(174.05925, 533.7375)(152.52296, 5488.667)(153.77701, 4559.3906)(154.75914, 2306.5386)(155.05222, 4146.1226)(175.03024, 10856.147)
3-Phenylpropanal	MS-only	1	1	1	1	154634	285243	230403	209251	77901	34524.1	1	69273.6	151364	793376	41600.1	166158	(134.06958, 6611.775)(135.0742, 6266.15)(117.06581, 7346.7837)(136.22775, 11442.812)(137.08745, 2432.6467)(117.97658, 40198.46)(119.07627, 5609.6035)(158.15442, 1868.3855)(141.63074, 3750.894)(143.0637, 327.07)
2-Methoxy-4-vinylphenol	MS-only	194589	289450	59095.5	191432	152632	220343	191538	65342.6	209150	101340	77660.8	144152	128617	303608	76941.6	120896	(150.51466, 10291.598)(151.073, 1734.36)(136.44724, 94783.7)(137.07446, 11687.251)(151.82458, 9294.827)(154.1647, 3366.5117)(156.08746, 11776.664)(134.43614, 12114.813)(136.24852, 96924.016)(137.15338, 32653.027)(174.45021, 1129.9083)(156.38683, 478.21854)(158.0566, 129.47)
4-Hydroxy-3,5-dimethoxybenzaldehyde	MS-only	120221	55767.5	39870.6	58142.4	42262	187113	93357.2	158180	70866.8	53777	20228.1	81498.7	69535.6	157484	48499	129359	(183.09766, 9013.589)(184.06479, 1547.407)(166.38615, 340.73334)(183.06369, 6180.179)(184.063, 1193.28)(167.97969, 159119.81)(168.99883, 31961.777)(170.01315, 25555.162)(206.0519, 280.86)(190.63203, 2066.8184)(191.78389, 4391.3384)
L-Tyrosine	MS-only	283226	228201	284484	153856	279608	102125	171060	66727.2	226509	292024	254912	279868	270197	489898	273985	570813	(183.49503, 9401.13)(185.64392, 8508.114)(186.08905, 9896.016)(166.38834, 6655.518)(167.2732, 13735.423)(168.07755, 973.6841)(184.58658, 19751.56)(186.26865, 4277.8784)(186.51913, 8550.481)(167.58946, 17327.754)(168.73232, 5056.4404)(169.08429, 974.27496)(207.23785, 6012.6587)(207.59929, 12553.691)(208.54208, 11602.149)(209.07597, 1529.8717)(187.17288, 1706.6731)(191.06595, 239.91501)
Pantothenic acid	MS-only	317545	426894	293623	369990	780508	312126	376599	417989	287489	1	61989.2	1	252172	395106	102402	238934	(220.21983, 16273.062)(222.93974, 15531.612)(224.02731, 1165.458)(203.10217, 1462.3341)(204.4405, 1532.9049)(205.1101, 6985.48)(222.86069, 21265.338)(224.70789, 4999.643)(205.24734, 11108.431)(207.12222, 1661.6061)(242.76396, 21122.793)(243.50298, 1687.4849)(244.70073, 6000.142)(246.107, 8025.91)(227.20297, 9820.799)(227.78644, 7170.1406)(228.27998, 7291.8994)
3-Phenyl-2-propenal	MS-only	181571	170931	72094.4	145296	155286	96541	26982.3	46669.3	168030	56185.7	56907.4	62444.4	44863	150639	1	100315	(135.87103, 170051.52)(136.97382, 21478.973)(115.04795, 5978.708)(116.051, 1295.5126)(134.06894, 4661.087)(136.03828, 139170.38)(137.16028, 42844.94)(138.0782, 139833.66)(119.23745, 791.06836)(156.47316, 623.8191)(159.06143, 286.52335)(138.96017, 3198.1907)(140.20929, 5337.7266)(141.05106, 9134.54)
p-Coumaric acid	MS-only	93888.3	140760	12480.9	42155.6	115782	60063.6	42533.2	50548.5	39365	43364.2	38731.7	48096.9	83580.6	107627	58947.7	23353.3	(149.7459, 11891.074)(151.048, 7871.7573)(168.03973, 26666.615)(169.06534, 3994.6006)(170.06367, 3193.536)(192.05043, 1392.58)(171.02876, 7232.865)
Caffeic acid	MS-only	749329	763553	814660	574571	299236	710713	396748	519603	494170	723702	923114	163302	556951	595669	673660	367104	(184.29828, 6486.4033)(185.0542, 7123.42)(164.43593, 140.15799)(184.93523, 12931.395)(208.03946, 1664.0933)(185.01991, 8539.112)
(-)-Epicatechin	MS-only	1	1	1	1	406866	324208	4464803	1.16484e+06	1.80804e+06	937922	1.41411e+06	507704	295027	1.07364e+06	21033.6	275270	(290.3345, 100361.75)(291.19528, 10472.276)(292.16107, 8340.643)(273.59927, 2043.4133)(276.22256, 1357.4915)(277.08856, 1672.9851)(292.7555, 13451.141)(294.34717, 7777.68)(275.28082, 2173.0605)(277.6441, 5413.165)(278.08554, 5190.9565)(315.2595, 2927.6128)(316.0718, 908.04)(317.0805, 335.48)(299.13907, 4814.941)(300.06912, 2380.5532)
(-)-Epicatechin 3-O-gallate	MS-only	176746	108021	22930.1	70758.6	121005	36083.9	55560.4	23727.5	9482.89	95239	20277.7	18366.3	153814	206335	39407.8	123839	(446.44394, 459.90833)(425.2508, 8584.238)(430.10358, 545.44006)(448.11984, 443.84253)(425.09125, 10782.033)(426.09766, 483.34628)(451.07288, 14741.212)(452.07803, 2185.16)(453.0766, 281.14)
(-)-Epicatechin-(2a-7)(4a-8)-epicatechin 3-O-galactoside	MS-only	197895	134225	21040.2	49559.1	105984	27523.2	184956	117259	1	1	25990.4	40458.3	172579	205904	1	1	(706.1847, 2363.631)(707.1809, 390.66)(707.18335, 2156.2683)(708.1801, 525.855)(690.54254, 5459.45)(691.52936, 2418.0745)(692.2063, 841.1354)
(-)-Epigallocatechin	MS-only	530316	128395	76638.6	288606	347909	147427	431926	178478	409116	1	153903	1	50581.6	210252	1	107290	(306.8997, 13042.113)(307.89178, 2244.0605)(308.5967, 1471.4818)(290.79092, 8742.922)(292.57465, 7910.0796)(309.56412, 7357.3584)(309.59048, 2256.7527)(311.09845, 1455.875)(291.63174, 11193.783)(293.126, 7257.6587)(293.94196, 2156.1343)(294.0894, 226.19)(333.7419, 66541.8)(332.74667, 59208.312)
(+)-Catechin	MS-only	1	1	1	1	406866	324208	4464803	1.16484e+06	1.80804e+06	937922	1.41411e+06	507704	295027	1.07364e+06	21033.6	275270	(290.3345, 100361.75)(291.19528, 10472.276)(292.16107, 8340.643)(273.59927, 2043.4133)(276.22256, 1357.4915)(277.08856, 1672.9851)(292.7555, 13451.141)(294.34717, 7777.68)(275.28082, 2173.0605)(277.6441, 5413.165)(278.08554, 5190.9565)(315.2595, 2927.6128)(316.0718, 908.04)(317.0805, 335.48)(299.13907, 4814.941)(300.06912, 2380.5532)
(+)-Catechin 3-O-gallate	MS-only	176746	108021	22930.1	70758.6	121005	36083.9	55560.4	23727.5	9482.89	95239	20277.7	18366.3	153814	206335	39407.8	123839	(446.44394, 459.90833)(425.2508, 8584.238)(430.10358, 545.44006)(448.11984, 443.84253)(425.09125, 10782.033)(426.09766, 483.34628)(451.07288, 14741.212)(452.07803, 2185.16)(453.0766, 281.14)
(+)-Catechin 3-O-glucose	MS-only	1	1	1	1	1	1	33694.8	1	1	1	1	1	1	1	1	1	(455.1468, 20628.162)(456.15048, 2515.3025)(457.14584, 1590.5067)(438.1342, 463.56)
(+)-Gallocatechin	MS-only	530316	128395	76638.6	288606	347909	147427	431926	178478	409116	1	153903	1	50581.6	210252	1	107290	(306.8997, 13042.113)(307.89178, 2244.0605)(308.5967, 1471.4818)(290.79092, 8742.922)(292.57465, 7910.0796)(309.56412, 7357.3584)(309.59048, 2256.7527)(311.09845, 1455.875)(291.63174, 11193.783)(293.126, 7257.6587)(293.94196, 2156.1343)(294.0894, 226.19)(333.7419, 66541.8)(332.74667, 59208.312)
[6]-Gingerol	MS-only	1	1	1	1	824480	1	368048	204731	1	1	1	1	513374	467609	70821.1	530370	(301.2323, 26526.797)(302.2362, 4186.532)(301.2365, 15477.2)(302.24017, 2398.58)(323.21954, 30084.45)(324.22308, 4775.068)(309.05923, 14292.165)(310.06296, 3186.2786)
1-Acetoxypinoresinol	MS-only	1	1	1	1	102692	137232	90059.7	33753.2	151804	91247.6	175582	26501.1	73162.8	72366.6	9337.78	99363	(417.1502, 3401.6765)(420.82944, 1512.2198)(398.55887, 3259.1418)(400.53894, 566.949)(402.1517, 4982.34)(418.9079, 2111.5874)(420.7241, 2284.1907)(421.63995, 2443.5564)(422.16733, 3179.4255)(399.98657, 5324.9004)(401.1476, 5863.1963)(404.16345, 8186.9097)(441.5842, 2605.3794)(443.1508, 1346.7017)(424.58148, 1306.0072)(425.70773, 1190.0371)
1-Sinapoyl-2,2'-diferuloylgentiobiose	MS-only	90618.3	229359	19605.7	184621	147408	55077.2	1	76293.2	82211.7	23826.3	1	1	33693.6	55389.1	1	32033.9	(882.2433, 13294.701)(883.2445, 4403.0024)(907.27356, 798.525)(883.2428, 260.73)(926.26294, 982.1218)(907.271, 451.51)
1,2-Diferuloylgentiobiose	MS-only	1	1	1	1	4085.17	3132.17	1	3033.5	6136.67	1	1	4065	1	1	1	1	(694.1995, 2668.6282)(695.1884, 1311.0181)
1,2-Disinapoylgentiobiose	MS-only	32544.2	1	1	1	1	1	1	1	1	1	1	1	1	1	1	1	(754.2456, 3531.4211)(755.2484, 1304.3009)(743.26025, 156602.05)(781.2152, 10217.665)(782.2187, 2857.669)(762.23517, 41657.984)(763.238, 13826.932)(764.4391, 46853.574)(765.2441, 252912.55)
1,2,2'-Triferuloylgentiobiose	MS-only	48643.1	3904.29	6066.73	1	1	1	1	1	3989	45694.8	10758.9	15227.9	48438.4	81707	1	17800.7	(853.23157, 4032.4268)(854.23254, 2710.5093)(855.23285, 2600.7698)(856.2348, 407.27)
1,2,2'-Trisinapoylgentiobiose	MS-only	1	1	1	1	1	1	1	1	1	1	1	1	1	19964	1	1	(942.30273, 4883.9336)(943.3032, 584.4766)
1,2'-Disinapoyl-2-feruloylgentiobiose	MS-only	417303	36386.4	25572.4	9423.5	115843	28455.6	119142	50019.9	1	101666	13470.6	6801.22	15680.6	245286	1	165583	(935.2794, 12007.22)(936.2827, 5695.6597)(937.2845, 1619.2891)(913.2895, 416.19)(935.28436, 24815.91)(936.2871, 12210.07)(937.28754, 1788.1367)(954.256, 582.93)
1,4-Naphtoquinone	MS-only	1	1	1	1	1	1	1	1	197200	154195	56874.4	1	1	1	1	1	(159.0423, 7977.175)(164.01405, 504.185)
2-Hydroxybenzoic acid	MS-only	1	1	1	1	2.41919e+06	538078	1	509122	6.37295e+06	1	1	1	1	1	1	1	(143.04475, 4938.817)(123.0254, 144.61)(139.04242, 626.62195)(143.01129, 124980.734)(144.01085, 8034.202)
2-Methoxy-5-prop-1-enylphenol	MS-only	534403	993687	180630	1.08854e+06	1.5707e+06	1.23761e+06	825935	1.11982e+06	2.68428e+06	853301	861363	733727	622696	957453	715726	959851	(164.20753, 5843.396)(165.0852, 333.9225)(147.57603, 52755.977)(148.65213, 7239.077)(149.07802, 3059.6125)(166.09753, 13440.303)(167.25348, 5202.5503)(168.33104, 13694.056)(169.10187, 1512.134)(148.68637, 4278.802)(149.0827, 87476.03)(150.0872, 14083.13)(151.0899, 191.06)(187.25723, 1942.7083)(188.07436, 825.0083)(169.4641, 10928.551)(170.0631, 22980.107)(171.0661, 955.48)
2-S-Glutathionyl caftaric acid	MS-only	37854.2	9621.35	25370.5	12986.4	1	1	1	1	35474.3	1	1	1	19105.4	29097.3	1	19306	(617.3809, 3616.7253)(599.5038, 5763.638)(602.11426, 989.48)(603.1178, 7218.324)(604.1224, 3270.784)(643.11786, 2130.577)
2,3-Dihydroxy-1-guaiacylpropanone	MS-only	627750	177495	422665	145197	134031	53721.2	418496	90360.5	94180.1	54482.7	208341	301301	191675	646906	1	298700	(212.07053, 10819.693)(213.07405, 485.35498)(196.96277, 1792.9747)(199.07028, 3194.7866)(216.75783, 21956.684)(217.75446, 6925.343)(218.08789, 192.91501)(197.76315, 8989.911)(199.54164, 7251.7974)(200.07587, 3449.8733)(236.85258, 3739.0027)(236.07227, 713.40204)(237.0759, 130.29001)(219.9854, 2802.479)
2,6-Dihydroxybenzoic acid	MS-only	1	1	1	1	1	1	29090.4	1	1	63100.3	1	6082.78	1	1	1	1	(160.0486, 355.13)(141.03297, 1198.5751)(159.0089, 4007.5757)
2,8-Dihydroxy-5,5,8-trimethyl-11-oxatetracyclo[7.3.1.0~1,9~.0~3,7~]tridecan-10-one	MS-only	421491	860818	1.65355e+07	562856	4317285	1.41903e+06	3631342	1.66305e+06	1	295494	117458	151450	490458	775257	1	208736	(266.45703, 138116.45)(267.4674, 45447.016)(268.1638, 1224.0801)(250.57127, 35917.605)(252.5393, 11021.614)(252.93767, 3443.4587)(268.6642, 14730.92)(269.669, 1329.7999)(272.16568, 844.5334)(252.87251, 4063.6606)(253.49214, 2114.8367)(289.28305, 33034.96)(290.14203, 6720.3467)(291.14444, 567.7425)(271.5962, 2455.2505)(273.6767, 6769.848)(274.1339, 420.685)
24-Methylcholestanol ferulate	MS-only	1	1	1	1	612512	459396	532830	580734	158890	26637.2	226175	215928	221494	403813	83139.9	478023	(579.8197, 13310.921)(581.7495, 7730.791)(582.66205, 4364.7637)(583.44, 3098.6165)(560.512, 5075.793)(561.57947, 1668.4916)(565.4379, 2252.17)(582.4452, 2885.584)(583.4367, 1604.32)(562.3056, 2946.2375)(562.4436, 283.35)(605.9128, 4682.4087)(606.64215, 5075.8555)(607.3587, 2951.649)(607.4311, 1827.8)(584.7239, 6017.952)(585.6518, 2441.094)(587.6206, 1958.641)(588.41785, 559.35333)(589.41876, 656.…
24-Methylcholesterol ferulate	MS-only	171256	38008.6	1	20684.6	1	1	1	1	1	1	1	1	212624	127710	1	1	(578.92456, 1749.5674)(580.8176, 10251.762)(580.431, 2114.0)(559.5819, 1795.9966)(561.91925, 13750.5205)(562.8696, 8346.722)(563.41766, 3287.81)(564.4279, 768.69)(579.9406, 6008.309)(582.43976, 5157.4688)(583.4469, 3268.03)(562.54626, 7431.9653)(563.2167, 3114.456)(563.418, 747.07)(602.6284, 4451.7837)(602.55225, 5911.0586)(601.4127, 465.555)(585.4113, 1980.4525)(586.41907, 4315.4697)(587.4149, 2…
24-Methylenecholestanol ferulate	MS-only	171256	38008.6	1	20684.6	1	1	1	1	1	1	1	1	212624	127710	1	1	(578.92456, 1749.5674)(580.8176, 10251.762)(580.431, 2114.0)(559.5819, 1795.9966)(561.91925, 13750.5205)(562.8696, 8346.722)(563.41766, 3287.81)(564.4279, 768.69)(579.9406, 6008.309)(582.43976, 5157.4688)(583.4469, 3268.03)(562.54626, 7431.9653)(563.2167, 3114.456)(563.418, 747.07)(602.6284, 4451.7837)(602.55225, 5911.0586)(601.4127, 465.555)(585.4113, 1980.4525)(586.41907, 4315.4697)(587.4149, 2…
24-Methyllathosterol ferulate	MS-only	171256	38008.6	1	20684.6	1	1	1	1	1	1	1	1	212624	1.14624e+06	1	574123	(577.6784, 14747.546)(578.78815, 9506.761)(578.59143, 1327.2046)(559.5819, 1795.9966)(561.91925, 13750.5205)(562.8696, 8346.722)(563.41766, 3287.81)(564.4279, 768.69)(579.9406, 6008.309)(582.43976, 5157.4688)(583.4469, 3268.03)(562.54626, 7431.9653)(563.2167, 3114.456)(563.418, 747.07)(601.21643, 4678.544)(602.55225, 5911.0586)(601.4127, 465.555)(583.4968, 3792.1042)(586.41907, 4315.4697)(587.414…
3-Caffeoylquinic acid	MS-only	1	1	1	1	431555	477462	633435	191339	2.94709e+06	3.96332e+06	2.45409e+06	3200423	1.34698e+06	1311441	792906	803661	(356.18076, 41783.95)(357.1109, 7137.0522)(358.1095, 4601.6465)(336.17984, 3240.1829)(338.07574, 531.1)(357.11008, 20851.738)(357.1152, 10197.841)(358.1119, 5760.164)(337.3012, 6509.698)(338.09326, 956.8722)(339.08472, 845.66504)(378.94934, 21937.11)(379.4766, 7847.6743)(379.0956, 534.63666)(360.6557, 4077.9258)(363.6735, 4700.424)(364.09076, 2698.608)
3-Feruloylquinic acid	MS-only	430696	418888	110517	193860	599434	254080	62169	214675	199759	109122	62240.4	177643	490225	750306	62439.2	490464	(369.59427, 4816.4688)(370.87097, 3072.9675)(373.1187, 764.125)(350.43585, 8434.315)(351.39578, 2632.372)(370.1799, 2812.3884)(370.1382, 219.26)(354.03467, 7690.2637)(355.34097, 5210.903)(355.93683, 4225.937)(356.1224, 778.52)(394.87592, 4584.264)(395.6432, 5124.9365)(396.12402, 1602.61)(376.571, 27413.484)(377.97284, 8252.775)(378.10315, 8350.088)
3-Hydroxyphloretin 2'-O-glucoside	MS-only	1	1	1	1	1	1	33694.8	1	1	1	1	1	1	1	1	1	(455.1468, 20628.162)(456.15048, 2515.3025)(457.14584, 1590.5067)(438.1342, 463.56)
3-Methoxyacetophenone	MS-only	194589	289450	59095.5	191432	142788	220343	191538	65342.6	202470	73646.4	62612	110388	128617	303608	76941.6	120896	(150.54926, 10708.917)(151.073, 1734.36)(136.44724, 94783.7)(137.07446, 11687.251)(151.85661, 9445.959)(154.22264, 3449.9185)(156.08746, 11776.664)(134.38705, 11689.463)(136.23143, 102367.5)(137.15591, 33759.49)(174.45021, 1129.9083)(156.38683, 478.21854)(158.0566, 129.47)
3-Methoxynobiletin	MS-only	39560.8	4839.12	1	50015.1	3103	18888.4	63959.3	1	1	17183.7	5754.11	35217.1	1	193049	1	61481.6	(433.18344, 2288.375)(435.14252, 1275.2501)(414.12967, 2217.8018)(438.02884, 8193.465)(436.9144, 3554.7124)(418.0211, 3211.148)(420.15607, 5353.9067)(455.48376, 7681.5386)(456.13223, 1467.5852)(437.9337, 6410.15)
3-Methoxysinensetin	MS-only	220122	93555.1	26663.2	246634	149455	56271.7	58778.4	141464	1	1	1	1	92602.2	276654	53524.6	254010	(403.1311, 22137.385)(404.1855, 4575.638)(405.30698, 976.7492)(406.1487, 647.24)(384.3461, 2577.1267)(389.1328, 1385.28)(406.4797, 7915.57)(404.1342, 3972.93)(389.2112, 2990.597)(389.80942, 2204.2566)(429.6369, 1889.65)(410.1241, 2821.2368)(411.1185, 723.64)
3-Methylcatechol	MS-only	1	1	1	1	1.29187e+06	1.76702e+06	1.15112e+06	1.28995e+06	479354	1	169127	369809	647029	3.03211e+06	367444	1.55149e+06	(124.11183, 80245.67)(125.05249, 5123.3813)(111.053, 356.44)(126.06427, 202602.33)(127.06679, 14782.0)(128.06929, 2086.41)(107.950424, 174858.12)(109.05554, 14538.287)(111.06219, 1005.0501)(147.35637, 3087.4062)(129.098, 25396.12)(130.03645, 2509.2507)(131.04471, 302.82)
3-p-Coumaroylquinic acid	MS-only	156193	28617.1	68583.9	104793	88218.7	90992.1	65040.7	120605	253627	33315	24209.2	11868.3	162916	231952	17814.2	327274	(339.04843, 3724.9363)(341.46475, 3350.0327)(322.0457, 4985.385)(323.40363, 1171.0654)(322.43008, 1908.0967)(339.69498, 3862.697)(340.54282, 705.2028)(323.5131, 2824.7903)(324.8073, 5385.1255)(325.44144, 3611.4668)(362.49792, 3274.839)(366.1112, 811.29)(348.00882, 38795.37)
3-Sinapoylquinic acid	MS-only	1.56043e+06	4.7318e+06	5.76858e+06	5.21798e+06	398128	1	3.82248e+06	1	8.47456e+06	38991	4442844	7.37634e+06	3.81892e+06	1.59951e+06	4.97121e+06	5.22599e+06	(398.12326, 3622.866)(399.1219, 479.27798)(381.08124, 127501.61)(382.1652, 28129.807)(383.20737, 11155.508)(384.11398, 594.05)(399.12955, 7098.672)(400.1273, 4393.87)(382.58438, 40923.312)(383.81516, 8561.938)(425.63016, 501.3033)(406.2821, 4799.172)(407.1221, 499.29)
3,4-DHPEA-AC	MS-only	156574	153137	7335.07	170936	356041	495778	454521	558495	1	1	1	1	145108	460779	65133.3	170371	(196.07466, 8620.515)(197.07101, 263.55)(178.417, 3204.218)(183.0748, 559.57)(199.2628, 6190.7812)(200.68806, 1460.2789)(200.8359, 1080.29)(181.67648, 10840.324)(182.65039, 7578.6724)(183.99281, 10357.619)(184.0837, 13970.23)(221.98343, 11455.95)(223.79808, 12054.678)(224.07391, 11440.982)(203.26277, 6233.568)(202.06256, 851.86)
3,4-DHPEA-EA	MS-only	1	1	1	1	1	1	1	1	833132	108633	280939	285693	442458	635944	190135	187794	(361.72345, 2478.233)(404.7597, 1634.0668)(405.8074, 928.09)(406.1415, 190.92)(364.70392, 4391.2944)(365.2295, 7086.9326)(365.8108, 5217.075)(366.14655, 3589.78)(379.1295, 8753.967)(380.1329, 879.03)(383.3111, 12246.42)(384.1253, 2787.57)
3,4-DHPEA-EDA	MS-only	1	1	1	1	309686	224536	819590	452472	649404	254205	86551.3	155910	214461	723474	187252	128114	(321.00275, 17566.166)(322.40042, 3869.1892)(323.83737, 5846.049)(324.2433, 13090.089)(325.142, 312.06)(303.91705, 2709.4207)(305.12088, 5787.152)(322.9966, 34680.453)(323.24152, 8399.576)(325.7165, 51432.465)(305.09338, 5991.931)(305.57336, 5012.5073)(307.2548, 4921.44)(308.1333, 3949.155)(346.8542, 8042.063)(347.6283, 11870.8545)(327.52228, 8748.143)(328.9744, 1811.6758)
3,4-Dicaffeoylquinic acid	MS-only	338150	567385	346754	350398	503022	799291	164243	777266	978426	98230.2	679095	740108	117954	302164	27704.2	39718	(521.62665, 484.26334)(499.12204, 3246.33)(500.1266, 2411.04)(499.12494, 6335.8745)(500.12955, 978.0962)(540.127, 1275.2612)(522.1162, 17334.162)(523.11816, 2796.352)(524.1236, 406.7667)
3,4-Diferuloylquinic acid	MS-only	1	1	1	1	135025	1	1	1	59740.4	1	1	1	455688	546874	124278	150651	(533.16626, 4285.4604)(549.14197, 22408.7)(550.14594, 4270.189)(551.15265, 1438.435)
3,4-Dihydroxyphenylacetic acid	MS-only	1	1	1	1	386677	223965	211894	182548	730082	138159	87875.2	341913	159410	175079	66978.9	57582.1	(169.04694, 5147.4473)(174.05925, 533.7375)(152.52296, 5488.667)(153.77701, 4559.3906)(154.75914, 2306.5386)(155.05222, 4146.1226)(175.03024, 10856.147)
3,4-Dihydroxyphenylglycol	MS-only	180099	360701	20817.8	245556	227660	308533	123749	168925	724728	312936	451491	700685	134486	168899	312133	118522	(170.13506, 5838.117)(171.42728, 3729.2173)(152.14067, 8089.174)(153.04646, 5693.9346)(154.04985, 366.37)(171.9482, 3373.1729)(175.0773, 752.28)(176.08249, 1167.2)(154.54768, 6388.4)(156.06084, 1659.5115)(157.56586, 474.21002)(194.19148, 3123.2158)(198.0539, 1472.23)(175.05945, 8479.447)(176.04535, 599.46)
3,5-Dicaffeoylquinic acid	MS-only	1	1	1	1	357947	80721.4	164243	1	208268	1	1	1	95782.5	302164	1	24694.9	(499.12225, 1431.1459)(499.1238, 4839.258)(500.1275, 343.47)(540.12445, 746.01544)(522.11566, 9354.929)(523.1166, 1028.1049)
3,5-Diferuloylquinic acid	MS-only	1	1	1	1	1	49856	194239	37579.2	18451.4	19761.7	30602.7	296665	291620	546874	85600.3	150651	(533.1673, 4205.0835)(549.1429, 21158.688)(550.1471, 4238.105)(551.15216, 981.34503)
3,5-Dihydroxybenzoic acid	MS-only	1	1	1	1	1	1	29090.4	1	1	1	1	1	1	1	1	1	(141.0334, 111.12)(159.0099, 5008.86)
3,7-Dimethylquercetin	MS-only	13496607	2.67468e+07	1.8371e+07	2.42015e+07	9.67287e+06	3.76777e+06	1.69896e+07	3.90428e+06	3.65394e+07	17574470	2.55311e+07	4.35366e+07	2.04204e+07	1.47221e+07	8.9056e+06	7.16221e+06	(330.8262, 326355.6)(331.617, 77057.92)(332.61075, 35906.176)(334.0809, 9441.429)(335.09, 1201.1633)(312.52988, 3191.2334)(316.07077, 347.32666)(331.32028, 126226.33)(332.13852, 97228.336)(333.66058, 13527.663)(316.2406, 3934.8757)(316.5814, 2609.2102)(317.08054, 1165.9266)(353.6566, 3060.5298)(356.06537, 2871.2788)(335.79642, 7652.006)(336.07034, 2187.0732)
4-Caffeoylquinic acid	MS-only	1	1	1	1	431555	477462	633435	191339	2.94709e+06	3.96332e+06	2.45409e+06	3200423	1.34698e+06	1311441	792906	803661	(356.18076, 41783.95)(357.1109, 7137.0522)(358.1095, 4601.6465)(336.17984, 3240.1829)(338.07574, 531.1)(357.11008, 20851.738)(357.1152, 10197.841)(358.1119, 5760.164)(337.3012, 6509.698)(338.09326, 956.8722)(339.08472, 845.66504)(378.94934, 21937.11)(379.4766, 7847.6743)(379.0956, 534.63666)(360.6557, 4077.9258)(363.6735, 4700.424)(364.09076, 2698.608)
4-Ethylcatechol	MS-only	2.96291e+06	11804659	5.01512e+06	7.33167e+06	2.56077e+06	6.21871e+06	1.34955e+07	1.58193e+06	530080	163067	63845.1	128947	35015.5	1.38521e+06	1	1.01649e+06	(138.06548, 293996.72)(139.06815, 42289.16)(140.07265, 1389.08)(122.44525, 23886.154)(124.06705, 2013.0936)(142.03098, 18495.844)(142.24042, 6213.5337)(122.32078, 1212.8859)(164.17259, 5339.4688)(165.40033, 2335.8347)(144.73685, 10041.487)(145.05234, 1065.7424)
4-Ethylguaiacol	MS-only	1	1	1	1	54695.5	113493	1.0268e+06	13965.3	293038	1	1	1	640112	1.64836e+06	1	453333	(152.08179, 57810.977)(153.0854, 5125.016)(134.1776, 8319.905)(154.66977, 33624.418)(156.10197, 15625.894)(158.10666, 5046.385)(136.08548, 23084.408)(137.08775, 5494.46)(177.08083, 4899.056)
4-Ethylphenol	MS-only	1.8002e+06	1.97117e+06	282218	1.10929e+06	1.63142e+06	1.26561e+06	573397	722160	1.0512e+06	201117	809596	947771	907784	2.89555e+06	986745	1.47697e+06	(122.77165, 2518.5713)(104.06454, 1921.127)(105.0769, 111.3)(124.08459, 7412.077)(106.0729, 985.27)(145.06027, 63938.367)(146.06631, 5218.4077)(147.0766, 101.31)(128.47667, 107487.945)(129.80751, 9738.859)
4-Feruloylquinic acid	MS-only	430696	418888	110517	193860	599434	254080	62169	214675	199759	109122	62240.4	177643	490225	750306	62439.2	490464	(369.59427, 4816.4688)(370.87097, 3072.9675)(373.1187, 764.125)(350.43585, 8434.315)(351.39578, 2632.372)(370.1799, 2812.3884)(370.1382, 219.26)(354.03467, 7690.2637)(355.34097, 5210.903)(355.93683, 4225.937)(356.1224, 778.52)(394.87592, 4584.264)(395.6432, 5124.9365)(396.12402, 1602.61)(376.571, 27413.484)(377.97284, 8252.775)(378.10315, 8350.088)
4-Hydroxybenzoic acid 4-O-glucoside	MS-only	1	1	1	1	1	1	1	1	66127.8	198534	44387	218010	205978	328052	1	296916	(302.5185, 3035.8274)(303.0887, 2616.315)(304.1006, 1113.73)(282.06967, 9347.253)(283.07306, 244.626)(284.0642, 574.15)(303.38196, 67660.414)(304.60242, 36237.523)(305.48996, 18764.926)(305.67233, 8495.518)(306.09988, 7053.4507)(285.29752, 19656.893)(286.65793, 17828.447)(287.59167, 6616.0796)(288.09247, 2243.135)(325.8556, 1292.1407)(327.75327, 7527.4844)(327.0935, 2679.16)(307.0637, 1365.9458)(…
4-Hydroxycoumarin	MS-only	708710	571513	485248	476965	497879	300244	718336	692426	462853	395724	719104	351198	710111	773252	337493	817162	(167.044, 58.37)(145.02094, 75.17667)(147.03452, 20728.55)(149.0352, 83.01)(185.01979, 8086.436)(168.01305, 358.33997)
4-Hydroxyphenylacetic acid	MS-only	157071	139553	31134.5	94547.8	184499	192736	157804	164608	602264	430473	224983	183564	102346	328525	91684.3	117576	(152.60005, 5362.553)(153.053, 186.38)(135.21426, 3309.8032)(139.04662, 2524.3167)(154.14442, 8014.556)(155.0569, 1696.13)(135.9016, 5261.9243)(175.13496, 8101.0723)(176.04535, 599.46)(157.11664, 4827.678)(158.01933, 865.0633)
4-Methylcatechol	MS-only	1	1	1	1	1.29187e+06	1.76702e+06	1.15112e+06	1.28995e+06	479354	1	169127	369809	647029	3.03211e+06	367444	1.55149e+06	(124.11183, 80245.67)(125.05249, 5123.3813)(111.053, 356.44)(126.06427, 202602.33)(127.06679, 14782.0)(128.06929, 2086.41)(107.950424, 174858.12)(109.05554, 14538.287)(111.06219, 1005.0501)(147.35637, 3087.4062)(129.098, 25396.12)(130.03645, 2509.2507)(131.04471, 302.82)
4-p-Coumaroylquinic acid	MS-only	156193	28617.1	68583.9	104793	88218.7	90992.1	65040.7	120605	253627	33315	24209.2	11868.3	162916	231952	17814.2	327274	(339.04843, 3724.9363)(341.46475, 3350.0327)(322.0457, 4985.385)(323.40363, 1171.0654)(322.43008, 1908.0967)(339.69498, 3862.697)(340.54282, 705.2028)(323.5131, 2824.7903)(324.8073, 5385.1255)(325.44144, 3611.4668)(362.49792, 3274.839)(366.1112, 811.29)(348.00882, 38795.37)
4-Sinapoylquinic acid	MS-only	1.56043e+06	4.7318e+06	5.76858e+06	5.21798e+06	398128	1	3.82248e+06	1	8.47456e+06	38991	4442844	7.37634e+06	3.81892e+06	1.59951e+06	4.97121e+06	5.22599e+06	(398.12326, 3622.866)(399.1219, 479.27798)(381.08124, 127501.61)(382.1652, 28129.807)(383.20737, 11155.508)(384.11398, 594.05)(399.12955, 7098.672)(400.1273, 4393.87)(382.58438, 40923.312)(383.81516, 8561.938)(425.63016, 501.3033)(406.2821, 4799.172)(407.1221, 499.29)
4-Vinylguaiacol	MS-only	198031	289450	59095.5	191432	276539	220343	191538	65342.6	206818	103231	77660.8	144152	128617	303608	76941.6	120896	(150.5146, 10292.52)(151.073, 1734.36)(136.37206, 105917.23)(137.0742, 11174.71)(151.78374, 9224.851)(154.18619, 3350.3733)(156.0871, 9598.37)(134.38812, 11839.443)(136.24852, 96707.22)(137.15338, 33672.598)(174.45021, 1129.9083)(156.38683, 480.23557)(158.0566, 129.47)
4-Vinylphenol	MS-only	271528	132851	42341.9	93004.1	225637	54969.8	149937	14950.4	191683	26954.2	229910	269051	170298	351979	35172.6	119375	(123.06457, 145811.98)(124.06672, 10593.05)(125.0695, 1306.06)(122.15879, 3569.693)(143.04445, 13539.929)(144.05591, 1589.7216)(125.536385, 6703.3716)(128.0485, 94.85)
4-Vinylsyringol	MS-only	408237	251708	25437.1	206532	1	1	386056	51619.8	32359.3	177280	160937	225863	22028	550236	1	226939	(243.96758, 12998.402)(244.77081, 10760.19)(245.86078, 11463.966)(225.94456, 56113.707)(227.01309, 12232.113)(229.1029, 268.01)(243.91917, 21494.643)(245.79732, 34262.746)(246.77983, 17375.785)(247.11365, 5474.795)(226.73344, 61636.79)(227.59622, 11055.783)(228.28125, 40614.258)(229.10715, 3402.2732)(266.19583, 4325.6455)(267.53265, 903.656)(268.66742, 485.60568)(248.042, 3403.2769)(249.88113, 17…
4,5-Dicaffeoylquinic acid	MS-only	337951	608034	346754	350398	492535	730655	160863	819224	716762	65775.1	776354	536589	272082	332429	27704.2	548733	(521.62665, 484.26334)(499.12402, 3932.769)(500.1295, 1969.605)(499.12494, 6177.9487)(500.12955, 978.0962)(540.127, 1316.4683)(522.1162, 17812.482)(523.1183, 2841.5366)(524.1236, 406.7667)
5-5'-Dehydrodiferulic acid	MS-only	45234	39143.2	6932.27	28492	28302.4	20037.7	1	10125.1	1	3986.44	22055	1	17394.5	5866.3	15688.4	1	(390.777, 528.3333)(369.09622, 7269.3276)(389.3387, 1361.1956)(369.72394, 6180.241)(370.0805, 838.68)(411.2954, 13760.619)(412.09885, 3162.2666)(413.11185, 3372.7703)(393.3494, 10975.469)(394.25928, 1656.5156)(395.0795, 1213.2916)
5-8'-Benzofuran dehydrodiferulic acid	MS-only	45234	39143.2	6932.27	28492	28302.4	20037.7	1	10125.1	1	3986.44	22055	1	17394.5	5866.3	15688.4	1	(390.777, 528.3333)(369.09622, 7269.3276)(389.3387, 1361.1956)(369.72394, 6180.241)(370.0805, 838.68)(411.2954, 13760.619)(412.09885, 3162.2666)(413.11185, 3372.7703)(393.3494, 10975.469)(394.25928, 1656.5156)(395.0795, 1213.2916)
5-8'-Dehydrodiferulic acid	MS-only	45234	39143.2	6932.27	28492	28302.4	20037.7	1	10125.1	34029	8669	22055	1	17394.5	5866.3	15688.4	1	(389.5108, 719.558)(387.1024, 426.64)(369.09622, 7269.3276)(389.3387, 1361.1956)(369.62485, 6032.2144)(370.0805, 838.68)(411.5592, 10791.476)(412.09885, 3162.2666)(413.11185, 3372.7703)(393.3494, 10975.469)(394.25928, 1656.5156)(395.0795, 1213.2916)
5-Caffeoylquinic acid	MS-only	1	1	1	1	431555	477462	633435	191339	2.94709e+06	3.96332e+06	2.45409e+06	3200423	1.34698e+06	1311441	792906	803661	(356.18076, 41783.95)(357.1109, 7137.0522)(358.1095, 4601.6465)(336.17984, 3240.1829)(338.07574, 531.1)(357.11008, 20851.738)(357.1152, 10197.841)(358.1119, 5760.164)(337.3012, 6509.698)(338.09326, 956.8722)(339.08472, 845.66504)(378.94934, 21937.11)(379.4766, 7847.6743)(379.0956, 534.63666)(360.6557, 4077.9258)(363.6735, 4700.424)(364.09076, 2698.608)
5-Feruloylquinic acid	MS-only	430696	418888	110517	193860	599434	254080	62169	214675	199759	109122	62240.4	177643	490225	750306	62439.2	490464	(369.59427, 4816.4688)(370.87097, 3072.9675)(373.1187, 764.125)(350.43585, 8434.315)(351.39578, 2632.372)(370.1799, 2812.3884)(370.1382, 219.26)(354.03467, 7690.2637)(355.34097, 5210.903)(355.93683, 4225.937)(356.1224, 778.52)(394.87592, 4584.264)(395.6432, 5124.9365)(396.12402, 1602.61)(376.571, 27413.484)(377.97284, 8252.775)(378.10315, 8350.088)
5-Heneicosenylresorcinol	MS-only	496464	283737	42334.3	30114.4	393849	385215	974531	296283	196893	87206.3	138544	191537	1	1	1	1	(404.3827, 16414.594)(404.46472, 7357.369)(405.36395, 1500.5007)(406.56863, 583.956)(384.84357, 5760.137)(385.34265, 825.24)(405.3591, 4069.15)(406.3655, 707.94)(388.856, 20421.564)(387.3566, 8661.25)(427.39212, 33737.535)(428.4869, 10330.679)(429.58478, 3199.7798)(430.69324, 3623.627)(431.36853, 568.905)(409.23944, 13597.945)(411.0117, 4092.0933)(413.3551, 1201.81)
5-Heneicosylresorcinol	MS-only	1.49225e+06	801363	125166	97198.3	706477	348534	1.02029e+06	97693.8	285091	116917	573009	657395	123317	224246	39153.1	83683.4	(405.53873, 4492.2305)(406.61185, 1379.3997)(407.50452, 2610.0059)(408.88153, 236.14499)(387.02014, 1552.02)(405.36508, 5654.9434)(406.3644, 482.81335)(390.4709, 3042.7307)(389.3739, 1718.535)(428.64005, 50255.758)(429.70486, 13594.743)(431.304, 4920.532)(431.90372, 1247.5706)(431.3473, 277.53)(410.18652, 6040.8203)
5-Heptadecylresorcinol	MS-only	881030	605841	1	100453	1310256	75977.9	876396	557827	1.80649e+06	1	263618	1	1.07921e+06	2.11723e+06	1	1.74105e+06	(349.6879, 37583.586)(350.434, 10395.983)(351.30896, 2064.171)(353.3277, 2816.66)(334.71213, 1094.801)(352.48795, 7825.7324)(353.24615, 1533.2961)(353.3288, 940.94)(333.75964, 7509.3447)(334.3173, 1301.9436)(372.91074, 6735.307)(374.4958, 3172.1853)(375.85477, 9869.467)(355.5625, 16351.251)(356.51453, 3050.2756)
5-Nonadecenylresorcinol	MS-only	1	1	1	1	1	96963.8	617882	148865	220471	107535	140963	203881	1	314619	1	33848.3	(375.3629, 14062.4375)(376.09406, 4149.9253)(377.3269, 531.65)(358.19315, 3216.6062)(376.99374, 7153.3125)(377.3254, 1270.9633)(357.3247, 18953.77)(358.3281, 3286.73)(399.18533, 3551.1912)(402.32922, 2033.2184)(380.9687, 6871.227)(381.49835, 4221.564)(381.3164, 766.08)
5-Nonadecylresorcinol	MS-only	1	1	1	1	18857.8	135648	90774	13697.6	14373.3	21430.9	600747	865324	141005	3.79832e+06	1	57976.6	(376.89536, 4458.64)(377.3367, 2147.74)(358.33017, 3158.3486)(380.06247, 5321.663)(381.6923, 9034.55)(382.3612, 2617.4065)(362.12268, 59729.953)(360.34415, 7284.158)(401.613, 4446.334)(402.5833, 1484.525)(381.57266, 25903.574)(382.32697, 9729.617)(383.3291, 552.47)
5-O-Galloylquinic acid	MS-only	1	1	1	1	58730.2	68790.2	97033.3	31894.2	49461.3	70187.8	56261	176133	28481.1	50717.6	6223.56	20012.3	(344.91458, 18681.916)(349.0965, 36924.38)(326.0711, 1213.65)(347.88022, 121962.234)(349.09796, 19022.936)(350.09833, 3573.0017)(328.76566, 497387.2)(331.08536, 138408.58)(332.08267, 92962.1)(368.25186, 3121.317)(352.06555, 3420.8252)(353.06314, 2669.3562)
5-p-Coumaroylquinic acid	MS-only	156193	28617.1	68583.9	104793	88218.7	90992.1	65040.7	120605	253627	33315	24209.2	11868.3	162916	231952	17814.2	327274	(339.04843, 3724.9363)(341.46475, 3350.0327)(322.0457, 4985.385)(323.40363, 1171.0654)(322.43008, 1908.0967)(339.69498, 3862.697)(340.54282, 705.2028)(323.5131, 2824.7903)(324.8073, 5385.1255)(325.44144, 3611.4668)(362.49792, 3274.839)(366.1112, 811.29)(348.00882, 38795.37)
5-Pentacosenylresorcinol	MS-only	1.84558e+06	487767	92236.8	143530	62798.9	1	928599	192586	124726	1	1	1	178230	942946	1	759861	(459.41666, 2077.7617)(460.42252, 1377.7201)(481.59418, 61157.68)(482.69348, 18136.363)(483.4071, 2794.1335)(464.92825, 2334.997)(466.3936, 1132.78)
5-Pentacosylresorcinol	MS-only	631512	194893	52064.9	253204	1.08412e+06	127784	644359	119945	55335	42611.8	192352	373109	829745	1.31239e+06	1	504849	(443.2866, 1684.3441)(445.67776, 572.7475)(447.4316, 983.63)(446.0929, 692.26996)(483.41504, 20983.348)(484.41928, 5697.311)(485.41705, 1062.1683)(465.98962, 1991.7446)(466.4028, 249.06)
5-Pentadecylresorcinol	MS-only	1	1	1	1	2.52479e+06	1	3.9084e+06	64242.7	1	1	1	1	1	2.46954e+06	1	1922676	(344.38425, 122117.31)(345.61514, 44265.836)(347.2054, 137601.45)(348.20963, 29466.854)(348.2801, 3294.45)(305.2688, 36633.953)(306.41684, 13767.6)(307.4284, 119922.95)(308.28842, 29131.053)(322.99014, 13609.6)(324.21136, 2407.8613)(325.06873, 5091.973)(324.2861, 1323.81)(323.28522, 741085.2)(324.28723, 181959.92)(325.29266, 29367.604)(326.29733, 3153.6277)(327.57117, 1845.3116)(330.2743, 157.980…
5-Sinapoylquinic acid	MS-only	1.56043e+06	4.7318e+06	5.76858e+06	5.21798e+06	398128	1	3.82248e+06	1	8.47456e+06	38991	4442844	7.37634e+06	3.81892e+06	1.59951e+06	4.97121e+06	5.22599e+06	(398.12326, 3622.866)(399.1219, 479.27798)(381.08124, 127501.61)(382.1652, 28129.807)(383.20737, 11155.508)(384.11398, 594.05)(399.12955, 7098.672)(400.1273, 4393.87)(382.58438, 40923.312)(383.81516, 8561.938)(425.63016, 501.3033)(406.2821, 4799.172)(407.1221, 499.29)
5-Tricosenylresorcinol	MS-only	160908	249452	18803.6	86464.4	2.00387e+06	1.56076e+06	1	284234	1	1	1	1	935074	3.10135e+06	32462.7	1.36158e+06	(431.69226, 87246.695)(433.07306, 39578.773)(434.28906, 6914.134)(435.4084, 86.03)(413.54535, 1251.6229)(413.3723, 1044.6)(431.3783, 5851.8457)(415.3852, 1302.018)(454.8055, 14256.62)(455.62747, 4337.092)(459.37952, 12975.263)(438.0116, 5970.911)(437.86832, 2083.6165)
5-Tricosylresorcinol	MS-only	516624	392606	39437.1	321930	471051	1	1	1	1.67454e+06	310500	670654	101313	1	1.71873e+06	1	1067010	(416.731, 69589.67)(417.38535, 20849.264)(418.38834, 2160.0076)(455.6335, 22773.035)(456.3855, 6390.7153)(457.38348, 519.62354)(440.11002, 5929.537)(442.3018, 2460.1248)(442.38556, 1878.2451)
5,6-Dihydroxy-7,8,3',4'-tetramethoxyflavone	MS-only	1	1	1	1	161489	107463	168726	68436.9	1	1	1	1	54544.1	94957.5	17504.6	214836	(375.79025, 42045.426)(377.75064, 8615.782)(360.09225, 516.35)(378.78375, 107458.65)(378.31604, 12413.522)(379.25198, 13238.126)(380.131, 6871.47)(360.64005, 4589.5635)(362.1115, 5341.24)(397.08975, 8176.1045)(398.0964, 533.8)(379.97092, 2240.882)
6-Geranylnaringenin	MS-only	1	1	1	1	1.5269e+06	209304	411196	349394	1	1	1.58584e+06	162619	1.29995e+06	2.50484e+06	288426	332282	(409.48557, 9621.011)(411.30847, 10262.512)(411.80142, 3212.6301)(412.2024, 798.58)(391.75507, 4442.8154)(392.4616, 8978.46)(394.01572, 3995.0708)(394.97925, 6563.722)(395.1938, 9255.03)(410.36884, 35936.156)(411.7414, 36332.25)(412.30362, 9008.697)(412.87012, 1215.0967)(392.64, 4841.388)(394.7106, 811.47)(432.2867, 4937.859)(433.4522, 3929.0396)(435.69547, 3275.328)(436.20044, 4429.895)(437.1915…
6-Hydroxyluteolin	MS-only	1	1	1	1	1	1	1	1	1	130751	102614	162291	11538.6	1.10282e+06	36863.3	471281	(303.03796, 12775.813)(305.05206, 5931.765)(285.24084, 363.06)(289.04556, 7388.3438)(329.0367, 187.94)
6-Prenylnaringenin	MS-only	299053	326597	122399	195495	95931.6	364406	549603	209949	98682.1	219445	114089	81020.3	115561	396329	80368.4	290386	(340.91443, 4732.003)(343.0707, 23524.887)(344.81122, 3517.1445)(322.468, 5491.646)(325.29147, 4578.848)(326.5305, 2646.1711)(327.12994, 6257.495)(342.21536, 40354.78)(343.8636, 10736.557)(344.72348, 4678.546)(345.43527, 3778.8752)(346.15515, 3809.9375)(323.61957, 14134.695)(325.43442, 3861.5234)(326.43216, 4220.869)(327.13318, 4193.89)(328.135, 3482.3)(364.3888, 5104.7236)(366.16687, 29574.57)(3…
6,8-Dihydroxykaempferol	MS-only	1	1	1	1	8541.17	1	42211.6	1	135832	83201.3	29335.9	4569.67	13384.9	34538.4	1	22243	(301.0367, 3942.0962)(302.03778, 443.255)(324.01956, 2393.7026)(302.43777, 14910.848)(304.33606, 2839.1162)(304.5404, 1053.435)(343.12982, 5622.36)(344.28198, 1769.76)(346.0404, 2444.5)(327.0228, 2302.6733)
6''-O-Acetyldaidzin	MS-only	37755.1	5263.82	1	26872.5	1	1	1	1	1	1	1	1	14306.2	38663.7	1	21105.7	(459.13013, 3324.004)(441.1121, 2068.635)(464.52667, 1438.9752)(441.4197, 5053.0073)(442.1087, 788.42)(481.1141, 1249.3341)(463.1802, 2978.1323)(464.10474, 527.075)(465.0997, 432.95)
6''-O-Acetylgenistin	MS-only	1	1	1	1	78423.5	11751.3	1	25919	93507.7	55101.6	1	1	189842	327660	1	28666.3	(474.17572, 6439.6426)(476.13306, 1491.5234)(458.41498, 1870.8379)(475.11383, 3978.4976)(461.76074, 5857.2705)(463.13586, 2019.5499)(479.1053, 8759.71)(480.1084, 2653.16)
6''-O-Acetylglycitin	MS-only	197052	118026	13097	35394.7	36259.6	4950.33	68148.9	10181.6	159555	230392	115901	280630	151718	127644	107328	29667.6	(488.83725, 11590.325)(490.00955, 1757.6536)(494.15665, 3036.062)(473.37872, 1065.1594)(474.1353, 400.33)(491.76062, 5908.4556)(493.15118, 1524.7714)(494.15137, 814.86)(473.43634, 842.2095)(474.73932, 935.7721)(497.518, 934.6664)(499.12445, 796.8401)
6''-O-Malonyldaidzin	MS-only	95738.3	71367.2	9099.13	50173.8	1	1	32386.8	1	60406.2	19458.4	4588.33	248190	28511.4	32936.3	25346.1	1	(504.2133, 5527.227)(507.6555, 3180.792)(508.13208, 6612.9336)(486.4445, 1201.0533)(504.11108, 7770.7466)(505.93347, 11581.351)(507.07233, 8382.352)(507.79993, 8313.929)(508.32993, 6153.548)(509.1298, 392.72)(487.86896, 1744.3724)(491.1292, 1144.03)(507.1035, 3279.46)
7-Hydroxymatairesinol	MS-only	671865	616330	482373	547980	108182	1	2.44839e+06	1	1141339	678657	380169	414858	392564	1.16813e+06	235349	474010	(375.76096, 3243.3916)(377.53357, 3729.837)(378.39798, 4682.5825)(358.65714, 1627.0691)(360.24606, 4466.3223)(361.1321, 1187.532)(375.82568, 14757.911)(377.2227, 5286.0815)(378.9564, 2659.4128)(380.16086, 3385.4548)(359.1731, 6546.79)(360.10538, 3495.3389)(361.57596, 2341.9727)(361.1459, 918.19)(398.68372, 6634.3203)(398.3256, 2390.2937)(399.121, 799.34503)(380.87628, 181182.3)(381.18182, 124232.…
7-Hydroxysecoisolariciresinol	MS-only	266997	176289	202589	50328.1	290253	1	1.41604e+06	64224.1	392378	213915	112058	1	211050	917296	80830.3	330058	(374.67633, 4957.9478)(375.59158, 1552.76)(356.7004, 6997.5522)(358.07297, 2456.925)(358.19727, 819.61005)(377.38626, 11837.464)(379.5663, 3672.499)(357.61035, 9898.89)(359.09937, 15460.319)(360.21112, 10102.543)(361.21576, 4256.435)(398.08487, 11010.452)(398.95602, 3675.3408)(402.2008, 2777.1)(380.92563, 16521.623)(383.35782, 28364.072)(384.20087, 9451.095)
7-Oxomatairesinol	MS-only	5.02612e+06	1.58149e+06	400530	966835	1.20097e+06	611008	2.02434e+06	999152	1.26392e+06	7557988	3.43522e+06	4.46747e+06	2.44319e+06	2.29095e+06	1.61236e+06	1.84183e+06	(375.15643, 1030.7845)(375.29272, 740.51166)(355.4557, 1269.6927)(357.23914, 1659.9674)(376.8276, 950.34314)(378.1445, 7163.84)(356.22433, 2027.6913)(359.06628, 1843.0719)(360.13306, 491.02664)(395.34656, 5882.496)(396.17847, 1163.9194)(397.11856, 1452.7949)(377.09897, 84741.36)(378.13828, 10115.826)(379.09933, 2978.9045)
7,3',4'-Trihydroxyflavone	MS-only	28812.9	28890.1	1	38987.2	17656.8	20228.1	39384.3	4268.5	1	14793.1	27583.9	51211.7	1	26481.7	1	17862.3	(270.1393, 1035.249)(253.62234, 506.4743)(256.0523, 349.94)(275.32278, 6494.2764)(275.92667, 4618.6997)(253.5534, 783.705)(293.0487, 3442.3691)(276.63406, 5206.82)
7,4'-Dihydroxyflavone	MS-only	196666	35264.4	24698.8	10335.7	1	1	1	1	118427	242621	52443	28846.2	43024.4	168321	24498	46669.4	(255.7511, 1981.0637)(255.0662, 570.555)(238.66832, 4477.17)(241.05984, 244.03)(256.36325, 5328.2036)(256.0766, 537.65)(239.82071, 12526.259)(241.51077, 1342.6422)(242.0692, 3067.4302)(279.52335, 10276.233)(282.0575, 306.74)(259.03827, 10660.197)
8-O-4'-Dehydrodiferulic acid	MS-only	45234	39143.2	6932.27	28492	28302.4	20037.7	1	10125.1	34029	8669	22055	1	17394.5	5866.3	15688.4	1	(389.5108, 719.558)(387.1024, 426.64)(369.09622, 7269.3276)(389.3387, 1361.1956)(369.62485, 6032.2144)(370.0805, 838.68)(411.5592, 10791.476)(412.09885, 3162.2666)(413.11185, 3372.7703)(393.3494, 10975.469)(394.25928, 1656.5156)(395.0795, 1213.2916)
8-Prenylnaringenin	MS-only	299053	326597	122399	195495	410841	364406	549603	209949	468458	261871	298466	274078	115561	396329	80368.4	290386	(341.06155, 5604.949)(343.22437, 16917.95)(344.8437, 3746.6577)(322.47665, 5553.5415)(325.19122, 4684.887)(326.40375, 2423.809)(326.93155, 5203.534)(327.1276, 3549.91)(342.17163, 41258.2)(343.78418, 11169.104)(344.63068, 4316.593)(345.49915, 3080.5354)(346.15482, 3519.414)(323.51605, 13601.682)(325.15967, 3900.8005)(326.43216, 4220.869)(327.13318, 4193.89)(328.135, 3482.3)(364.44574, 5382.7886)(3…
Acetyl eugenol	MS-only	1.12919e+06	2.01958e+06	212663	290684	1.69609e+07	147555	401567	7.64222e+06	7.84453e+06	4172789	2.28393e+06	5.41523e+06	1	7.3689e+06	1	1	(206.09567, 9446.014)(207.09558, 1072.185)(188.08456, 312376.38)(189.08704, 59918.758)(190.09178, 6973.018)(210.23425, 8922.168)(212.1089, 10781.16)(191.00128, 13979.514)(192.09839, 953.1567)(233.48938, 6009.828)(234.09496, 9048.3)(212.61882, 4221.534)(214.07504, 900.79504)
Anethole	MS-only	351807	1	1	35555.1	1	1	1	1	83219	1	243136	335759	395345	1.10046e+06	121018	93860.7	(148.08537, 1255.555)(149.0805, 129.8)(130.89587, 11683.486)(131.07846, 177.73799)(150.10234, 6132.9204)(151.10556, 1081.04)(132.0905, 17888.281)(133.37733, 1284.9935)(135.1013, 163.53)(171.07599, 1435.4967)(172.08916, 283.3675)(153.94635, 1467.1661)(154.0593, 137.745)
Anhydro-secoisolariciresinol	MS-only	2.51509e+06	5.04052e+06	645000	2.42783e+06	6.49575e+06	1	8103123	93745.9	424465	70720	1	158299	309481	1.68455e+06	1	717858	(344.8007, 142417.38)(345.16336, 26529.768)(346.16736, 2636.6914)(326.17377, 95245.08)(327.15167, 16501.557)(328.15805, 819.24)(346.16574, 10345.563)(347.8383, 1935.9999)(349.17877, 2826.46)(328.3512, 464033.88)(329.16428, 101626.516)(330.16718, 21653.107)(331.16867, 16155.824)(332.16785, 8746.377)(368.49847, 4430.066)(370.4978, 12522.029)(371.31152, 10577.375)(372.15552, 16500.41)(350.44635, 415…
Apigenin 6-C-glucoside	MS-only	151552	65688.2	16945	26663.1	6260	22696.6	15629	1	1	104596	19998.1	23567.8	1	1	1	1	(435.2844, 10279.304)(436.1048, 2700.333)(433.12274, 4473.995)(419.5525, 1691.2656)(457.10248, 1332.7678)(437.23746, 14307.92)(438.0835, 2095.912)
Apigenin 6,8-C-arabinoside-C-glucoside	MS-only	63542.1	1	3128.73	1	1	1	1	1	1	1	1	1	1	1	1	1	(551.1389, 344.5)(588.4772, 6314.2256)(592.15814, 2563.47)(569.1268, 5314.9355)(570.1281, 451.03598)
Apigenin 6,8-C-galactoside-C-arabinoside	MS-only	63542.1	1	3128.73	1	1	1	1	1	1	113137	7970	1	1	1	1	1	(551.1389, 344.5)(587.94037, 4564.4453)(592.15814, 2563.47)(569.12573, 5168.5215)(570.1281, 451.03598)
Apigenin 7-O-(6''-malonyl-apiosyl-glucoside)	MS-only	19321.9	1	1	1	1	1	1	1	1	1	1	1	1	1	1	1	(650.16437, 6569.267)(651.1642, 1933.6967)
Apigenin 7-O-apiosyl-glucoside	MS-only	63542.1	1	3128.73	1	1	1	1	1	1	113137	7970	1	1	1	1	1	(551.1389, 344.5)(587.94037, 4564.4453)(592.15814, 2563.47)(569.12573, 5168.5215)(570.1281, 451.03598)
Apigenin 7-O-glucoside	MS-only	1	1	1	1	286068	1	38445.1	20674.9	1	1	1	1	34763.6	93291.3	12990.7	34610.1	(421.57925, 2695.7)(425.1453, 2297.65)(405.1398, 436.73666)(423.28305, 1601.6549)(422.1702, 1841.26)(423.1883, 495.66)(405.81314, 3361.9465)(406.14276, 1753.96)(445.9573, 7403.9707)(446.9774, 2030.9718)(448.1386, 1094.37)(426.80038, 1849.2733)(428.13718, 430.25)(430.13538, 2409.065)
Apigenin 7-O-glucuronide	MS-only	38340.7	41539.8	1	11736.6	1	43148.4	1	33392.4	81666.1	109273	26821.2	31625.7	1	46466.7	1	36849.3	(447.0869, 645.70593)(429.07626, 4114.9634)(451.07324, 19771.668)(452.07718, 1693.9005)(453.0766, 361.47)
Arbutin	MS-only	341890	457005	150514	180299	211637	1	128765	35220.2	102485	257315	158562	250931	141370	295175	288955	371978	(272.89362, 13766.695)(274.27615, 3025.6233)(275.76022, 6318.8003)(276.1031, 1012.27)(254.70224, 4748.656)(257.6905, 847.916)(258.59253, 3881.975)(259.0896, 7111.95)(276.91803, 41949.504)(277.55142, 32899.07)(277.9255, 23918.03)(278.10968, 20650.465)(258.6659, 5165.0728)(258.97473, 6320.725)(259.47388, 7070.488)(260.0991, 4800.646)(297.4466, 2575.32)(299.82205, 7123.4653)(300.094, 11574.95)(281.3…
Arctigenin	MS-only	1	1	1	1	580156	87474.8	483437	216758	204091	160612	390216	296936	297756	688692	409237	744584	(372.83652, 6282.677)(374.33682, 6841.653)(376.01627, 2460.483)(376.1653, 403.56)(377.1596, 11397.88)(354.64615, 5123.6157)(356.14716, 3844.4878)(356.145, 330.67)(374.14496, 11542.106)(375.33847, 5389.5083)(376.35168, 2755.6423)(377.18036, 3231.7463)(378.17245, 621.568)(356.05524, 20228.162)(357.23117, 7742.2563)(358.32352, 4851.023)(359.42642, 4243.746)(360.16034, 5441.242)(397.02032, 25002.088)…
Avenanthramide 2c	MS-only	1	1	1	1	86823.1	202069	48951.3	94445.2	1	85769.3	1	29702.2	44861.8	58563.9	9138.33	1	(315.61783, 9828.661)(316.07074, 2002.737)(299.15112, 5207.6724)(300.5712, 11142.705)(317.7556, 3031.9504)(319.4587, 5156.131)(320.0969, 7285.1133)(321.0988, 797.46)(301.48862, 5825.538)(301.7426, 4518.4497)(302.74478, 1888.23)(303.077, 1002.7)(340.2497, 4782.0425)(322.68802, 892.72626)
Avenanthramide 2f	MS-only	1.25086e+07	6.04225e+06	1.10972e+07	1.25394e+07	1.49379e+06	189686	7.37831e+06	531247	7.41448e+06	169957	8.53143e+06	1.85407e+07	1.51821e+07	12608442	1.34424e+07	4.55678e+06	(329.51855, 310834.88)(330.75098, 72522.45)(333.0226, 42308.96)(334.1112, 271.91)(312.94952, 1950.4431)(332.705, 207187.95)(331.08975, 156559.84)(332.08548, 148705.64)(333.0899, 20834.73)(315.7237, 1978.9401)(353.07526, 4034.3745)(353.0678, 270.23)(336.1128, 7312.1094)(336.53992, 2026.2784)(338.1403, 896.4511)(339.08392, 1023.41003)
Avenanthramide 2p	MS-only	66033.2	89695.6	11864.9	95295.5	1	1	1	1	12634	29836.6	55763.2	132123	56110.8	368243	44685.6	193398	(301.99255, 5800.26)(303.0919, 5240.2183)(303.0903, 6193.13)(282.4717, 3325.377)(284.0763, 281.83002)(302.0434, 13643.67)(304.2555, 19781.117)(304.85477, 10337.023)(305.1039, 4661.8)(282.93643, 8764.54)(286.59207, 12778.593)(323.42947, 1650.4423)(325.28143, 1312.096)(327.091, 671.48)(307.24298, 1444.0693)(308.3256, 1065.0222)
Avenanthramide K	MS-only	1	1	1	1	86823.1	197938	48951.3	94445.2	1	85769.3	1	29702.2	45732.9	58952.3	9138.33	1	(315.61783, 10124.024)(316.0706, 2032.577)(299.15112, 5213.248)(300.5712, 11067.087)(317.7556, 3031.9504)(319.4587, 5156.131)(320.0969, 7285.1133)(321.0988, 797.46)(301.48862, 5825.538)(301.7426, 4518.4497)(302.74478, 1888.23)(303.077, 1002.7)(340.2497, 4728.43)(322.63345, 975.0357)
Baicalein	MS-only	28812.9	28890.1	1	42006.8	17656.8	20228.1	40069.1	4268.5	1	1	32317.6	51211.7	1	26481.7	1	23703.4	(270.1322, 1066.061)(253.62234, 500.3857)(256.0523, 349.94)(275.30792, 6386.636)(275.92667, 4618.6997)(253.5534, 783.705)(293.04877, 3306.9563)(276.63406, 5206.82)
Benzoic acid	MS-only	87353	14873.1	1	5685.78	37132.1	4505.5	121828	13704.4	111901	157485	73369.1	155720	58540.6	182707	41653.7	96576.8	(126.56995, 28184.621)(109.03734, 4440.83)(124.048615, 49543.156)(125.05166, 2659.6372)(110.0456, 235.76)(145.40515, 2350.2646)(132.0303, 1094.225)
Biochanin A	MS-only	105304	31533.7	1	61193.7	1	1	1	1	164149	285473	158781	240742	148889	188327	99085.6	89110.4	(285.89517, 1399.1915)(286.74133, 797.7783)(266.7014, 364.22287)(287.97205, 6726.497)(290.088, 15679.83)(269.80496, 1752.5753)(271.07315, 310.738)(310.72058, 2688.5696)(312.07114, 1453.5865)(289.69174, 6713.9224)(294.05914, 9045.265)
Bisdemethoxycurcumin	MS-only	518595	182407	41642.3	19656.3	2.85513e+06	506993	353657	190726	3.84624e+06	113269	1.06049e+06	111576	159590	494398	1.2302e+06	398149	(308.6069, 14467.689)(309.87454, 3633.1794)(311.7398, 2456.6187)(290.669, 7175.727)(291.08868, 343.855)(292.0875, 71.97)(309.15912, 12293.356)(310.3343, 1514.9221)(311.11185, 1208.53)(292.7149, 84650.68)(293.4162, 15880.145)(294.51382, 6617.3457)(295.95084, 1164.045)(332.42975, 37457.043)(332.58685, 66742.69)(333.087, 10537.077)(314.95966, 2331.6978)(318.09363, 8722.04)
Butein	MS-only	1	1	1	1	74360.1	39453	27703.1	33097.7	25199.9	46039.7	32286.7	60994.1	24740	139464	1	42690.6	(272.63693, 1093.7188)(276.08188, 17867.06)(276.0788, 746.06)(255.3143, 2126.8538)(275.7535, 3124.7314)(277.75177, 33320.656)(276.5808, 6789.5903)(256.6262, 4122.9624)(260.0731, 10518.955)(295.06198, 3095.29)(278.049, 2016.9563)
Caffeic acid 4-O-glucoside	MS-only	1	1	1	1	329642	183248	492956	348138	80048.8	253048	29687.1	83090.8	491880	665754	89475.4	21297.8	(343.05368, 8296.887)(344.23676, 2491.056)(346.1061, 1595.6133)(346.0999, 246.31)(326.27734, 39997.254)(326.48685, 5601.3037)(327.08942, 1554.954)(329.0907, 2486.045)(345.27246, 5031.7563)(345.48328, 1264.3237)(347.12024, 7452.157)(327.09268, 2550.705)(328.7692, 1720.1768)(329.0928, 2007.53)(366.5891, 1909.135)(366.92282, 854.375)(351.0911, 511.015)
Caffeic acid ethyl ester	MS-only	1258224	1.08104e+06	135697	687023	738990	476286	785555	293362	257850	787232	445165	646750	1.0085e+06	1.26058e+06	424849	641502	(208.07413, 28005.781)(209.07593, 1964.4893)(191.06729, 2046.395)(210.56615, 17132.207)(211.70715, 3193.8486)(213.37563, 3751.923)(214.0882, 5890.44)(192.30112, 18569.227)(193.07993, 1380.7612)(231.20027, 7712.914)(232.0655, 150.02)(213.31413, 12493.144)
Caffeoyl aspartic acid	MS-only	245697	162454	179271	48873.2	171780	487054	583003	560407	1.09351e+06	166465	449150	724701	864164	1.03482e+06	385628	1.25249e+06	(298.77112, 2466.5332)(278.64645, 3147.59)(282.06735, 5289.4937)(297.79605, 3968.5269)(297.68613, 3226.1199)(298.0836, 660.0)(279.23767, 6979.168)(282.0699, 4527.6777)(283.07257, 422.525)(319.36224, 3034.674)(304.05548, 2628.892)
Caffeoyl glucose	MS-only	1	1	1	1	329642	183248	492956	348138	92333.9	253048	29687.1	83090.8	491880	665754	89475.4	21297.8	(343.05368, 8250.382)(344.23676, 2491.056)(346.1061, 1595.6133)(346.0999, 246.31)(326.1236, 39699.69)(326.67514, 5473.3853)(327.08942, 1554.954)(329.0907, 2486.045)(345.27246, 5031.7563)(345.48328, 1264.3237)(347.12024, 7452.157)(327.09268, 2550.705)(328.7692, 1720.1768)(329.0928, 2007.53)(366.5891, 1909.135)(366.92282, 854.375)(351.0911, 511.015)
Carnosic acid	MS-only	1	1	1	1	1	58234.9	1.15382e+06	1	216192	1	1	1	1	1.15353e+06	1	1	(334.7033, 2040.28)(314.18314, 40407.945)(315.17685, 11329.894)(316.18393, 2334.39)(316.86807, 2114.49)(317.19427, 560.435)(356.19202, 17683.03)(357.9956, 5872.5854)(358.87418, 159771.67)(359.87485, 67094.37)(360.20575, 20018.504)(338.64337, 89516.875)(340.08267, 27547.422)(341.1925, 20211.73)(342.1967, 2140.3198)
Carnosol	MS-only	1	1	1	1	361405	1.46837e+06	865296	3.56449e+06	1.48167e+06	484992	1.97153e+06	563460	2.93082e+06	5.9488e+06	641994	2426737	(331.5172, 5197.659)(331.8145, 2378.6638)(334.1926, 137.74)(313.67505, 3618.0098)(315.2323, 5388.8613)(315.84378, 5726.1)(317.1806, 627.08)(332.02887, 11841.819)(332.27258, 4766.038)(333.20255, 542.32666)(313.8649, 11854.626)(314.81415, 2973.7598)(316.198, 239.07)(317.1937, 506.82)(354.11697, 8287.051)(355.0791, 6535.298)(357.03238, 5584.232)(358.17825, 5547.41)(337.27173, 12129.679)(339.14822, 1…
Carvacrol	MS-only	1	1	1	1	496688	505108	221750	276590	177518	42545.9	1	1	65755	15261.9	1	19827.4	(150.37633, 4352.0547)(151.103, 449.235)(132.09023, 29204.9)(133.093, 2791.8257)(152.1188, 2917.05)(153.1151, 628.0)(134.10582, 1532.9015)(173.80823, 4537.485)(157.55403, 80170.84)(158.82544, 20933.057)(160.09799, 5470.1)
Catechol	MS-only	1	1	1	1	1	1	1	1	41508.8	1	1	1	233219	270021	167092	151459	(115.04741, 1435.7323)(138.03796, 354.98276)(115.01501, 5577.9165)
Chrysin	MS-only	196666	35264.4	24698.8	10335.7	1	1	1	1	118427	242621	52443	28846.2	43024.4	168321	24498	46669.4	(255.7511, 1981.0637)(255.0662, 570.555)(238.66832, 4477.17)(241.05984, 244.03)(256.36325, 5328.2036)(256.0766, 537.65)(239.82071, 12526.259)(241.51077, 1342.6422)(242.0692, 3067.4302)(279.52335, 10276.233)(282.0575, 306.74)(259.03827, 10660.197)
Chrysoeriol 7-O-(6''-malonyl-glucoside)	MS-only	1	1	1	1	130153	9901.33	55551.3	14247.8	1	10470.2	1	1	1	1	1	1	(536.10974, 6931.59)(549.73804, 9693.849)(550.1425, 1083.8567)(536.11426, 6803.6562)(537.1192, 358.4)(571.1168, 2832.465)(553.0956, 3655.8296)
Chrysoeriol 7-O-glucoside	MS-only	1	1	1	1	1	1	1	1	56514.1	69660.2	1	1	1	15131.6	1	1	(465.11755, 4876.076)(463.13513, 7896.112)(464.1386, 4703.64)
Cinnamic acid	MS-only	516783	326183	69783.1	201884	139611	205258	131495	153375	159531	571923	149049	230233	326749	417524	127963	261979	(148.05101, 801.3437)(132.41318, 3133.9194)(150.5334, 21664.268)(152.28323, 111705.336)(153.06956, 8764.124)(134.05559, 5766.5103)(171.03918, 22087.535)(172.04211, 1371.8818)(173.0434, 248.39)(154.0316, 362.96)
Cinnamoyl glucose	MS-only	1	1	1	1	542866	1.42385e+06	1.53666e+06	1.5559e+06	2.57967e+06	637968	755566	1.42427e+06	3.58312e+06	3535219	990869	1.85754e+06	(312.0713, 13950.683)(313.30484, 15427.54)(314.42535, 84366.93)(315.1174, 28848.33)(292.48328, 44663.723)(293.9731, 30279.734)(294.85675, 9106.848)(312.7855, 5975.27)(313.94177, 45649.355)(314.95535, 13711.06)(315.52835, 3632.632)(316.1314, 518.41)(295.98422, 8547.354)(297.64114, 4045.8665)(298.1118, 4409.34)(334.3361, 61942.496)(336.80988, 6603.288)(337.77713, 2319.0967)(318.49518, 7860.626)(319…
Cinnamtannin A2	MS-only	12827.8	54096.4	6037.8	19074.4	65230.2	14173.3	1	20868.7	7543.78	22028.7	9403.67	4877.44	25366.1	25599.6	1	15353.8	(1154.8625, 4121.685)(1157.6067, 1611.92)(1159.805, 1195.8517)(1157.7833, 1522.53)(1158.1775, 2108.139)(1159.2712, 399.34)(1140.2317, 19831.158)(1141.1846, 7822.553)(1143.3163, 20865.117)(1144.2885, 8138.3613)(1183.2675, 763.348)(1184.2343, 1981.1385)(1184.2941, 1675.62)(1161.2834, 296.065)
Cirsilineol	MS-only	571182	416278	44126.3	361799	158251	107208	457003	111876	102748	347870	59564.4	197390	492507	752144	43937	197053	(346.01776, 21763.182)(347.5028, 16059.739)(348.59946, 12277.592)(349.10138, 2933.5918)(327.8672, 39542.31)(330.0856, 22818.893)(331.04086, 6221.3745)(331.0867, 2638.61)(345.92673, 6002.5356)(347.7142, 1144.9221)(327.44202, 2810.276)(328.94882, 176472.27)(331.0888, 82949.11)(369.08832, 1405.0723)(371.08408, 2242.585)(372.0989, 1542.16)(352.4034, 3787.6047)
Cirsimaritin	MS-only	1	1	1	1	91734.2	1	60959.2	6903.33	61152.4	92049.2	1	28859.7	129640	118467	121804	106521	(318.30835, 1901.0677)(317.0837, 2459.62)(297.26825, 5817.0103)(301.0768, 247.02)(318.67264, 16414.95)(319.56403, 16914.717)(320.096, 19233.37)(299.4186, 3887.451)(302.0838, 2649.96)(338.0703, 1776.0848)(320.70914, 1756.0358)
Conidendrin	MS-only	1	1	1	1	236117	166412	146205	198580	626748	154917	114298	363999	550398	409833	70296.4	359959	(358.34775, 3557.683)(359.46567, 1571.35)(361.13, 1278.5)(340.79285, 2698.7332)(343.12708, 2132.73)(360.3088, 2894.2336)(361.47974, 5082.58)(340.67743, 2453.7769)(342.79843, 3675.1238)(380.18808, 166604.14)(381.56747, 95330.69)(382.11902, 36122.684)(363.43265, 5571.5063)(366.119, 19089.63)
Coumestrol	MS-only	246591	148787	28913.5	119213	116500	100727	70510.9	74249.6	97743.1	54447	51181.6	55826.2	170215	199308	98731.4	116573	(251.03316, 3681.202)(251.037, 3092.46)(291.02435, 10618.0625)(276.86697, 1696.0192)
Curcumin	MS-only	1	1	1	1	1036392	205315	166691	216390	75748.3	152407	89654.8	139813	199007	1.14902e+06	1	47315.4	(368.29196, 8475.766)(369.12442, 3629.2876)(370.13028, 342.56332)(350.68707, 20051.043)(351.93823, 5204.183)(353.7937, 6696.58)(355.1222, 3194.76)(370.1376, 2838.1208)(371.5991, 851.1109)(373.1393, 138.45)(351.49316, 7862.188)(352.53043, 3989.269)(355.13535, 13302.635)(356.1424, 3891.53)(393.7534, 3306.8525)(393.624, 1457.9551)(375.34317, 5424.6836)(375.94388, 5009.0957)(377.31268, 33075.273)(378…
Cyanidin	MS-only	1	1	1	1	1	1	1	5097	1	1	1	1	1	1	1	1	(270.0492, 1903.14)(272.0591, 493.59)
Cyanidin 3-O-(6''-acetyl-galactoside)	MS-only	1	1	1	1	1	31580.6	1	56741.2	1	1	1	1	1	1	1	1	(473.9195, 7000.754)(475.72638, 2324.246)(474.1298, 2102.46)
Cyanidin 3-O-(6''-acetyl-glucoside)	MS-only	1	1	1	1	1	54880	1	56741.2	1	1	7750.33	1	25171.8	149918	1	1	(496.1424, 303.27)(474.6921, 5650.731)(476.12695, 2372.7651)(496.14316, 354.7667)(476.12723, 1440.2351)(514.1235, 1797.6)(497.09457, 237.24748)
Cyanidin 3-O-(6''-dioxalyl-glucoside)	MS-only	1	1	1	1	56104.8	36362.6	1	29670.4	1	1	359873	70681	8366.88	8142.6	1	1	(578.08057, 729.87)(599.0996, 2472.175)(615.5343, 9196.164)(616.079, 1656.4519)(598.0405, 1544.825)
Cyanidin 3-O-(6''-succinyl-glucoside)	MS-only	22797.7	1	1	1	130627	1	55551.3	1	1	1	1	1	1	361462	86891.8	1	(549.3385, 9691.314)(550.6416, 1643.39)(550.14685, 9364.905)(551.1524, 829.51746)(533.139, 2696.95)
Cyanidin 3-O-glucosyl-rutinoside	MS-only	239937	18296.8	16775.5	13015.7	1	1	1	1	1	1	1	1	51383.8	322621	1	188077	(762.2351, 20361.09)(763.238, 6454.3657)(764.2382, 1222.5923)(781.21533, 5338.3867)(782.2182, 1747.364)
Cyanidin 3-O-sambubioside	MS-only	37872	8942.65	22660.8	10874.1	1	1	1	1	1	1	1	1	19105.4	34166.9	1	19306	(617.1371, 4230.45)(599.7735, 3873.8948)(602.51666, 15756.37)(603.9215, 6392.7407)(604.1216, 2206.27)(617.13513, 4117.718)(603.1181, 6233.8096)(604.1223, 676.975)(643.11786, 2130.577)(629.1001, 2176.96)
Cyanidin 3-O-xylosyl-rutinoside	MS-only	1	1	1	1	46316.8	15861.6	1	1	1	1	1	1	1	1	1	1	(709.2134, 4677.9087)(710.2164, 1048.9933)(711.2274, 1511.1681)
Cyclolariciresinol	MS-only	1	1	1	1	2.97573e+06	1.17034e+06	830997	1.25113e+06	2.29317e+06	1.1983e+06	2.91383e+06	1.98102e+06	795554	1.67855e+06	768319	1.00921e+06	(360.23837, 6049.754)(361.5547, 2984.2058)(362.96628, 1972.9519)(364.16174, 5243.85)(342.198, 12116.862)(343.2668, 6156.0737)(362.1845, 3467.7012)(363.71002, 1460.7382)(364.11826, 3322.9214)(344.0653, 120689.11)(345.1449, 20997.76)(346.1667, 6450.1616)(347.21127, 1968.3121)(348.16382, 923.8977)(384.76285, 2570.335)(387.40204, 1972.9896)(388.0696, 2225.2893)(365.45538, 9071.754)(366.8655, 1482.569…
d-Viniferin	MS-only	1	1	1	1	1	1	1	1	1	1	1	1	53730	96331	14098.4	43947.7	(455.1472, 2750.43)(456.76157, 4976.766)(457.4929, 3324.3367)(440.31766, 14245.796)(441.7384, 2137.7363)(442.40372, 3350.115)(443.1539, 921.1933)(480.6385, 296.79)(483.1475, 973.29)(460.11148, 5069.5015)
Daidzein	MS-only	196666	35264.4	24698.8	10335.7	1	1	1	1	118427	242621	52443	28846.2	43024.4	168321	24498	46669.4	(255.7511, 1981.0637)(255.0662, 570.555)(238.66832, 4477.17)(241.05984, 244.03)(256.36325, 5328.2036)(256.0766, 537.65)(239.82071, 12526.259)(241.51077, 1342.6422)(242.0692, 3067.4302)(279.52335, 10276.233)(282.0575, 306.74)(259.03827, 10660.197)
Daidzin	MS-only	1	1	1	1	180276	217144	1	90776.8	1	1	1	1	19392	63330.6	1	1	(420.12344, 1433.4233)(403.1228, 488.13)(421.13858, 512.77)(400.18903, 17848.91)(400.12585, 4515.434)(401.1212, 270.13)(440.771, 4311.416)(442.11053, 542.04)(421.08264, 3636.423)
Delphinidin 3-O-(6''-acetyl-galactoside)	MS-only	21104.8	1	83659	45525.8	56868.2	150782	1	190795	77655	26975.6	223490	435939	149418	24118.1	112983	1	(490.45218, 2327.8733)(490.1142, 1215.06)(536.1139, 1891.8855)(490.1181, 111.1)(508.12924, 12333.049)(509.131, 724.9117)
Delphinidin 3-O-(6''-acetyl-glucoside)	MS-only	53981.7	195780	190452	223701	97963.4	168036	1	215522	270441	207716	303624	484747	149418	24118.1	112983	1	(507.83105, 9068.105)(508.9282, 1076.0254)(489.8383, 2162.7803)(490.11557, 643.87335)(508.1292, 11587.84)(509.13254, 843.5855)(490.1181, 322.44998)(536.11346, 1726.9419)
Delphinidin 3-O-arabinoside	MS-only	163398	80101.7	18818.9	63093.3	1	1	1	1	1	1	1	1	63802.9	70550.7	56267.1	35604.2	(435.10034, 9828.893)(436.1046, 2291.8894)(437.1176, 340.59)(421.08267, 5479.687)(422.0841, 471.68)(441.1154, 1424.5499)(419.5873, 6427.908)(443.0924, 459.21)
Delphinidin 3-O-glucosyl-glucoside	MS-only	73016.7	1	3983	1	1	1	1	1	1	1	1	1	1	22800.6	1	22659.2	(630.1829, 93048.06)(631.1853, 22643.758)(632.1837, 3137.2415)(633.3432, 414500.56)(634.1943, 154201.16)(650.4987, 4449.91)(651.1642, 1933.6967)
Delphinidin 3-O-sambubioside	MS-only	180667	21541.6	26475.1	25079.4	1	27706.8	1	1	1	284285	152972	88994.8	128054	156770	163543	113349	(603.1164, 14300.372)(604.11993, 1689.1709)
Delphinidin 3-O-xyloside	MS-only	163398	80101.7	18818.9	63093.3	1	1	1	1	1	1	1	1	63802.9	70550.7	56267.1	35604.2	(435.10034, 9828.893)(436.1046, 2291.8894)(437.1176, 340.59)(421.08267, 5479.687)(422.0841, 471.68)(441.1154, 1424.5499)(419.5873, 6427.908)(443.0924, 459.21)
Delphinidin 3,5-O-diglucoside	MS-only	73016.7	1	3983	1	1	1	1	1	1	1	1	1	1	22800.6	1	22659.2	(630.1829, 93048.06)(631.1853, 22643.758)(632.1837, 3137.2415)(633.3432, 414500.56)(634.1943, 154201.16)(650.4987, 4449.91)(651.1642, 1933.6967)
Demethoxycurcumin	MS-only	1	1	1	1	259430	226548	147004	162218	696581	152587	311751	292902	1	1	1	1	(338.94937, 5788.3696)(340.45337, 7134.69)(320.29947, 18940.512)(321.09967, 1676.9664)(322.09534, 2346.6262)(323.0972, 227.74)(339.52783, 1600.5632)(340.1266, 184.08)(323.3701, 4787.563)(324.99643, 3088.2117)(326.1263, 2056.22)(363.98074, 6009.067)(365.01767, 7116.099)(366.1135, 418.32)(346.88132, 304089.53)(347.81482, 83697.14)
Demethyloleuropein	MS-only	140996	108457	19920.3	45684.5	174024	16100.9	91745.7	77991	139030	96333.8	111115	268229	362548	444497	79307.1	34718.2	(529.40466, 2178.49)(532.1785, 1943.0)(509.92682, 3646.2559)(510.15787, 4938.794)(511.16632, 1433.5425)(528.05237, 1148.5007)(510.02505, 4404.7197)(510.29327, 3722.4639)(511.17325, 1148.0867)(549.5647, 17407.988)(550.147, 6689.3716)(551.15173, 1438.79)(532.0516, 3422.2507)(534.7646, 1868.697)(535.1605, 3741.2048)
Didymin	MS-only	314864	23756.9	15441.3	37963.6	101724	15012.2	101619	70674.7	1	1	1	1	79011.6	331064	19890.4	184170	(595.1641, 6383.809)(596.21497, 2096.4778)(577.17694, 5053.8003)(578.182, 1287.89)(596.8446, 3907.1582)(599.55035, 6831.267)(617.4573, 16584.408)(618.46936, 4512.843)(620.39545, 1766.6179)
Dihydro-p-coumaric acid	MS-only	622233	331811	18581.4	216140	412939	247184	465230	104161	620815	884511	431875	888393	596547	781158	331503	787025	(166.06244, 14733.615)(167.0612, 1518.8838)(148.20728, 807.17444)(168.1081, 26988.064)(169.07622, 1716.5366)(150.42789, 19205.42)(152.26364, 105381.375)(153.06973, 8429.351)(189.6933, 2054.003)(191.67282, 2260.8342)(171.06717, 14076.7295)(172.09752, 804.8583)
Dihydrocaffeic acid	MS-only	120221	55767.5	39870.6	58142.4	42262	183999	93357.2	158180	68435.8	53777	20228.1	81498.7	69535.6	157484	48499	129359	(183.09766, 9066.791)(184.06479, 1556.8262)(166.38615, 340.73334)(183.06352, 6449.769)(184.063, 1193.28)(167.99835, 159687.92)(169.01675, 32647.77)(170.01315, 25686.79)(206.0519, 280.86)(190.63203, 2155.9497)(191.78389, 4696.6265)
Dihydromyricetin 3-O-rhamnoside	MS-only	1	4657.29	1	6047.83	1	1	1	1	1	1	1	1	1	1	1	1	(473.12598, 4552.6934)(489.10498, 4197.7397)
Dihydroquercetin	MS-only	1	1	1	1	1	1	1	1	1	1	1	1	1	26036.7	1	30848	(307.06268, 3092.5315)(309.06778, 2845.7585)(291.0689, 322.68)
Dihydroquercetin 3-O-rhamnoside	MS-only	1	1	1	1	1	12256.7	1	44375.8	1	1	1	1	1	1	1	1	(475.11462, 3605.3)(478.12622, 2576.9224)
Dimethylmatairesinol	MS-only	1.23512e+06	560075	319150	775955	1.08258e+06	39494.1	632891	85616.5	423296	1.08168e+06	1.54019e+06	839846	801525	2.0283e+06	305498	666139	(386.17157, 5724.7163)(387.17093, 1127.788)(368.34018, 12795.907)(369.28317, 5637.411)(370.92163, 1304.7501)(373.18585, 5616.885)(388.35275, 3687.667)(389.49988, 2627.4753)(391.19153, 5324.6885)(392.18335, 9413.129)(369.89243, 9711.445)(371.2772, 3793.5276)(373.18442, 10812.889)(374.10947, 26797.482)(374.1732, 29623.13)(411.26596, 2932.0657)(412.73798, 4451.1797)(413.60556, 6726.8545)(414.06958, …
Diosmin	MS-only	1	1	1	1	99266	1	23835.3	44323.3	1	1	1	1	187229	452702	8543.78	223952	(591.15137, 18501.975)(592.1548, 3467.5015)(611.202, 177382.12)(612.2049, 47089.117)(613.2071, 10233.712)(614.21063, 816.6967)(632.23566, 8627.431)(632.1781, 591.55774)
e-Viniferin	MS-only	1	1	1	1	1	1	1	1	1	1	1	1	53730	96331	14098.4	43947.7	(455.1472, 2750.43)(456.76157, 4976.766)(457.4929, 3324.3367)(440.31766, 14245.796)(441.7384, 2137.7363)(442.40372, 3350.115)(443.1539, 921.1933)(480.6385, 296.79)(483.1475, 973.29)(460.11148, 5069.5015)
Ellagic acid glucoside	MS-only	1	1	1	1	1	12736.5	1	22613.1	1	1	1	10708.1	1	1	1	1	(465.07336, 3667.3699)(469.03482, 2186.4333)
Epirosmanol	MS-only	2.99209e+07	6.67422e+07	1	4.46996e+07	1.50567e+08	1.39924e+08	8.79521e+07	1.30849e+08	1.39521e+08	8.7373e+07	5.52577e+07	1.05808e+08	9.19996e+07	2.02616e+08	2.75797e+07	7.73501e+07	(346.48953, 7864.466)(347.18018, 1183.8522)(328.16705, 3345821.2)(329.168, 585026.5)(330.16946, 111049.92)(331.1673, 10507.756)(350.36646, 23617.014)(350.69934, 26213.057)(352.00095, 13193.036)(352.1892, 17859.18)(333.1861, 9245.11)(369.79242, 6640.28)(371.67584, 2976.4158)(373.4277, 6544.663)(374.17648, 13570.987)(351.36954, 91665.414)(353.16122, 10097.605)(356.16904, 4264.8696)
Episesamin	MS-only	4.54328e+06	1.17193e+06	383944	603985	693777	806074	1285748	522550	4.31418e+06	4.16402e+06	4.34358e+06	3957913	1.79539e+06	1.82735e+06	1.42209e+06	919454	(355.87454, 4543.1387)(356.9888, 3893.0183)(358.11346, 4836.41)(337.04562, 5508.409)(339.10703, 576.6983)(356.26614, 2631.6987)(358.6356, 2871.6436)(337.16376, 7701.872)(338.11182, 1532.4524)(377.192, 104038.85)(378.19528, 12770.435)(379.09906, 2763.5728)(362.49222, 8446.103)(363.98068, 4377.6294)(364.0978, 1671.0234)
Episesaminol	MS-only	318665	77128.6	188451	59823.8	395650	87684.3	154098	27631.2	24984.3	1	1	33141.7	104897	368034	32529.4	127876	(373.36087, 996.37744)(352.84796, 3261.976)(356.61035, 3220.565)(373.92682, 1421.8899)(353.55524, 6212.1943)(354.6151, 188.595)(357.1102, 1836.04)(395.20026, 8261.323)(396.02936, 2270.315)(396.1042, 1517.93)(375.4581, 10258.115)(376.84332, 39546.086)(378.60242, 16772.025)(379.1009, 6874.0)
Eriodictyol	MS-only	28878.6	38835.8	1	31600.1	41346.2	68452.1	35114.2	40229.4	196212	40799.4	40613.1	31514.7	66210.9	41369.7	45049.6	93707.9	(289.13223, 4380.623)(292.5091, 6853.385)(270.45352, 1235.2034)(291.98233, 6607.3784)(291.83392, 4012.2524)(293.079, 463.54)(275.65973, 7356.0137)(275.82208, 4330.0327)(316.06378, 560.65)(293.38974, 3101.18)
Eriodictyol 7-O-glucoside	MS-only	1	1	1	1	1	12256.7	1	44375.8	1	1	1	1	1	1	1	1	(475.11462, 3605.3)(478.12622, 2576.9224)
Esculetin	MS-only	15778.8	36035.6	34434.7	98153.2	110032	59517	7443.67	41886.2	112989	125696	108925	93399.9	110728	71828.1	25813.6	1	(163.86966, 586.3923)(183.1886, 4267.701)(164.01096, 1708.271)(201.02118, 2810.4763)(183.0071, 4359.457)
Esculin	MS-only	705110	115352	127415	42481.1	63331.9	1	456238	203204	1	1	123843	1	1	112843	41962.3	144208	(341.4787, 2269.293)(342.43137, 435.07416)(345.0885, 321.555)(323.00906, 7878.819)(325.40402, 353.79)(344.21503, 3458.1775)(344.7909, 3642.509)(344.09027, 3524.49)(324.45706, 4677.1914)(325.24136, 954.4659)(326.6521, 1029.6044)(328.09018, 933.6367)(366.16574, 967.77246)(346.07007, 634.366)
Estragole	MS-only	410017	326470	24933.9	163755	243636	45901.6	641989	194366	83219	1	243136	335759	395345	1.10046e+06	252734	340444	(148.08545, 1451.4401)(149.0805, 129.8)(130.64821, 11003.255)(131.07947, 401.8873)(150.10236, 7593.0195)(151.10487, 720.30994)(132.0905, 24576.322)(133.17607, 2220.2703)(135.10196, 178.42)(171.12631, 2994.3696)(172.0849, 368.9833)(153.95955, 1691.7241)(154.0593, 137.745)
Eugenol	MS-only	534403	993687	180630	1.08854e+06	1.5707e+06	1.23761e+06	825935	1.11982e+06	2.68428e+06	853301	861363	733727	622696	957453	715726	959851	(164.20753, 5843.396)(165.0852, 333.9225)(147.57603, 52755.977)(148.65213, 7239.077)(149.07802, 3059.6125)(166.09753, 13440.303)(167.25348, 5202.5503)(168.33104, 13694.056)(169.10187, 1512.134)(148.68637, 4278.802)(149.0827, 87476.03)(150.0872, 14083.13)(151.0899, 191.06)(187.25723, 1942.7083)(188.07436, 825.0083)(169.4641, 10928.551)(170.0631, 22980.107)(171.0661, 955.48)
Eupatorin	MS-only	571182	416278	44126.3	361799	158251	107208	457003	112849	102748	347870	59564.4	197390	492507	752144	43937	197053	(346.01776, 21763.182)(347.5028, 16059.739)(348.59946, 12277.592)(349.10138, 2933.5918)(327.8672, 39542.31)(330.0856, 22818.893)(331.04086, 6221.3745)(331.0867, 2638.61)(345.92673, 6002.5356)(347.7142, 1144.9221)(327.44202, 2810.276)(328.94882, 176472.27)(331.0888, 82949.11)(369.08832, 1405.0723)(371.08408, 2242.585)(372.0989, 1542.16)(352.4034, 3787.6047)
Ferulaldehyde	MS-only	272397	106915	155377	91380.3	654450	394613	242930	468759	400844	241022	70318.6	240598	382054	600965	224489	608757	(178.59715, 2598.774)(161.8197, 5307.545)(164.06427, 275.96252)(165.0687, 106.92)(181.10172, 25090.502)(181.99208, 6208.2407)(182.08232, 665.692)(163.89421, 10310.607)(165.73558, 2588.536)(202.39603, 6895.566)(202.06343, 657.8443)(183.7016, 30911.98)(184.33134, 1362.997)
Ferulic acid 4-O-glucoside	MS-only	503529	295964	156745	284479	1	1	1	1	132477	116920	197477	619489	341996	709104	349564	326290	(356.173, 25844.7)(357.11475, 2846.1133)(358.11145, 1864.5717)(338.82233, 897.9045)(339.8399, 622.65375)(343.11212, 566.72)(380.3887, 98842.17)(382.2094, 26848.795)(383.1097, 14185.049)(384.1119, 852.8233)(361.78146, 4352.439)(363.42346, 592.9733)
Feruloyl glucose	MS-only	503529	295964	156745	284479	529003	209321	91411.4	344603	499316	539095	588423	852355	341996	709104	349564	326290	(356.14944, 29234.746)(357.11392, 3220.79)(358.11057, 2069.686)(338.85114, 1292.0388)(340.2929, 1899.0778)(358.1128, 987.62)(343.44675, 420.84668)(380.52115, 110521.69)(382.1822, 26690.936)(383.10843, 13956.711)(384.1113, 975.78644)(362.0604, 3847.204)(363.92676, 924.9583)
Feruloyl tartaric acid	MS-only	91314.1	133166	176973	161659	51434.2	133892	16230.7	101939	498316	697066	390784	429775	64363.8	96081.3	81255.2	65067.7	(329.15573, 163874.83)(330.88416, 25590.475)(308.5275, 17848.193)(309.04828, 2128.3684)(310.0434, 503.3825)(329.87827, 356346.78)(331.08655, 56869.27)(332.06967, 35851.7)(332.0833, 19148.14)(311.44553, 2893.622)(313.07532, 554.51337)(352.1236, 2293.5557)(353.06738, 4275.397)(354.07132, 639.00665)(333.4204, 858.1747)(335.047, 1558.9448)
Formononetin	MS-only	1	1	1	1	259383	101738	934721	105481	365879	45707.8	1	1	96792.9	883808	1	283807	(250.06023, 37928.902)(251.0646, 3698.6733)(252.06772, 329.354)(273.79904, 2213.9834)(274.09073, 1394.751)(253.07408, 586.73)
Galangin	MS-only	28812.9	30424.6	1	42006.8	17656.8	20228.1	40069.1	4268.5	1	1	30649.2	51211.7	1	26481.7	1	23703.4	(270.1345, 1104.1127)(253.62234, 500.3857)(256.0523, 349.94)(275.30792, 6374.4404)(275.92667, 4618.6997)(253.5534, 783.705)(293.04877, 3295.2517)(276.63406, 5206.82)
Gallic acid	MS-only	7615.78	58067.3	14244.2	52805.4	72223.7	82743.8	76663.7	47561.6	68511.7	1	1	1	1	1	1	1	(174.1489, 1921.8152)(175.03058, 889.46747)(157.02298, 4453.734)(171.54152, 6745.7505)(176.04535, 557.54004)(195.01735, 1793.761)(178.76283, 7952.7764)(180.0094, 921.23517)
Gallic acid 3-O-gallate	MS-only	1	1	1	1	1	1	1	1	8029	59193.1	12931.4	10566.1	1	1	1	1	(328.05777, 4370.31)(308.04517, 2083.2573)(349.0352, 260.68)(327.01874, 4788.1787)
Gallic acid 4-O-glucoside	MS-only	1.98332e+06	2.17843e+06	188025	982394	376046	927253	3.29617e+06	1.6848e+06	3.29706e+06	933611	2.42022e+06	3.01687e+06	1.54674e+06	3.26712e+06	1.50506e+06	1.29977e+06	(332.5106, 52594.086)(333.95328, 11912.627)(334.71716, 4263.4517)(335.75882, 2926.5266)(317.48608, 15129.098)(316.0675, 2143.9)(317.07324, 1515.6951)(334.01782, 69366.37)(335.03464, 15873.029)(336.0832, 5046.283)(337.09058, 2872.4907)(338.09143, 658.145)(317.764, 9188.43)(316.37305, 2343.6968)(356.30695, 4118.9087)(357.10608, 896.37036)(341.51654, 4116.476)(342.06195, 5862.402)
Gallic acid ethyl ester	MS-only	1	1	1	1	109232	668562	77623.6	265481	1568275	1.43732e+06	1.09916e+06	2.58826e+06	10501.4	55204.6	768886	17427.6	(200.2942, 36007.516)(202.66437, 51375.848)(203.0654, 129037.94)(185.05386, 10041.299)(201.42445, 69360.09)(203.60213, 90711.17)(204.07106, 11051.854)(184.3403, 11452.93)(185.14853, 15401.157)(222.57059, 76713.61)(222.04485, 24257.912)(223.04472, 1455.4707)(206.48787, 2038.6178)
Gallic aldehyde	MS-only	1	1	1	1	1	1	29090.4	1	1	39452.8	1	6082.78	1	1	1	1	(160.0486, 355.13)(141.03302, 1474.208)(159.00888, 4131.243)
Galloyl glucose	MS-only	1	1	1	1	127393	124393	3.29617e+06	1	2.3519e+06	1	281494	1	518240	3.26712e+06	1	637007	(332.6149, 41506.42)(334.42, 10645.785)(335.0821, 3125.99)(337.0959, 7642.63)(319.07077, 10213.144)(333.90884, 76216.67)(335.03925, 14093.061)(336.1925, 4415.274)(337.08655, 2301.7866)(338.09143, 658.145)(317.60638, 8131.8906)(316.67337, 1838.456)(356.1635, 2705.7869)(357.0651, 811.31335)(341.29697, 5112.916)(342.06186, 4096.1133)
Gardenin B	MS-only	3.69468e+06	1.2384e+06	383173	350644	3.8285e+06	2.00385e+06	2.84603e+06	2.39415e+06	1295221	81537.4	1.68478e+06	2533753	2.1748e+06	3275746	2004817	2.41983e+06	(358.95633, 2051.5393)(344.2336, 2807.2654)(344.73727, 4128.4287)(344.60095, 6490.372)(345.1017, 1816.79)(361.9624, 3048.4038)(362.73434, 4662.516)(363.94855, 5667.5234)(364.1238, 1291.0549)(345.11157, 3116.2622)(345.5556, 3261.7966)(346.1233, 1092.51)(382.8415, 23999.797)(383.9313, 5887.883)(385.19455, 1907.1282)(386.10995, 515.575)(364.55472, 3572.2063)(365.19855, 1360.9921)
Genistein	MS-only	28812.9	30424.6	1	42006.8	17656.8	20228.1	40069.1	4268.5	1	1	32317.6	72797.9	1	26481.7	1	23703.4	(270.1322, 1092.2688)(253.92581, 449.81)(256.0523, 349.94)(275.24792, 6224.737)(275.92667, 4618.6997)(253.5534, 783.705)(293.0488, 3218.1873)(276.36646, 4411.888)
Genistin	MS-only	151552	65688.2	16945	26663.1	6260	22696.6	15629	1	1	104596	19998.1	23567.8	1	1	1	1	(435.2844, 10279.304)(436.1048, 2700.333)(433.12274, 4473.995)(419.5525, 1691.2656)(457.10248, 1332.7678)(437.23746, 14307.92)(438.0835, 2095.912)
Gentisic acid	MS-only	1	1	1	1	1	1	29090.4	1	1	39225.9	1	6082.78	1	1	1	1	(160.0486, 355.13)(141.03305, 1505.472)(159.0089, 4176.023)
Geraldone	MS-only	105304	36604.1	1	32861.4	1	1	1	1	164149	329094	158781	240742	130238	177816	99085.6	98554.1	(285.81393, 1485.4783)(286.79022, 1378.6072)(266.67453, 369.5846)(288.01602, 8176.8286)(290.088, 15679.83)(269.76163, 1701.9929)(271.07315, 310.738)(310.73535, 2812.223)(312.07114, 1453.5865)(289.6659, 5291.577)(294.0588, 8782.06)
Glycitein	MS-only	105304	36604.1	1	32861.4	107928	77603.5	39857.2	83843.8	164149	261706	158781	240742	130238	218270	99085.6	98554.1	(286.073, 1241.8358)(286.82593, 1591.8562)(266.36526, 331.86)(287.90738, 8791.569)(288.25446, 4309.7285)(288.0915, 2876.28)(269.87756, 1433.6271)(271.07315, 310.738)(310.3032, 2439.1987)(312.07114, 1453.5865)(289.51852, 5103.347)(294.0588, 8782.06)
Glycitin	MS-only	1	1	1	1	69063.6	1	67294.1	1	1	18014.6	1	10470.7	1	1	1	1	(452.14502, 397.71002)(452.14813, 455.255)(432.121, 3139.6118)(474.0008, 3290.08)(456.12018, 1513.6813)
Guaiacol	MS-only	1	1	1	1	1.29187e+06	1.76702e+06	1.15112e+06	1.28995e+06	479354	1	169127	369809	647029	3.03211e+06	367444	1.55149e+06	(124.11183, 80245.67)(125.05249, 5123.3813)(111.053, 356.44)(126.06427, 202602.33)(127.06679, 14782.0)(128.06929, 2086.41)(107.950424, 174858.12)(109.05554, 14538.287)(111.06219, 1005.0501)(147.35637, 3087.4062)(129.098, 25396.12)(130.03645, 2509.2507)(131.04471, 302.82)
Hesperetin	MS-only	141051	70120.6	62911.5	52027.3	288540	45609.5	163546	36325.8	126143	762195	273300	393140	453875	484667	57755.2	207734	(302.40366, 4128.5415)(304.2265, 1039.0315)(286.24683, 2694.1123)(287.43704, 1807.8617)(289.07404, 741.25)(304.25876, 4495.986)(306.22433, 861.41754)(307.0993, 118.1)(289.12634, 17306.803)(289.43832, 19907.9)(289.75607, 27451.4)(290.0894, 13784.64)(328.60965, 372808.53)(328.4581, 314494.12)(330.0852, 770092.0)(310.65915, 1693.9379)(312.06958, 2261.5503)
Hesperidin	MS-only	8.07747e+06	3.1875e+06	755912	2.28929e+06	1.22945e+06	632814	5.20731e+06	2.02176e+06	2.28584e+06	2.01135e+06	1.34546e+06	1.83856e+06	1.81288e+06	6.79551e+06	864039	4.96909e+06	(611.2065, 142306.92)(612.24347, 38282.293)(613.21185, 8826.425)(614.3323, 1739.0753)(597.19214, 770.86)(611.2105, 214503.39)(612.2131, 64117.613)(613.2155, 14193.122)(614.21954, 1933.085)(633.1911, 230870.66)(634.1936, 69838.02)(635.19543, 15678.437)(636.19885, 2921.105)(637.1911, 366.48)(620.1706, 1071.45)
Hispidulin	MS-only	1	1	1	1	414128	949082	551544	699733	603843	405986	592079	860539	533728	1.09565e+06	95868.9	555158	(300.16397, 8407.007)(302.07635, 390.36)(282.05145, 28358.393)(283.05215, 9585.442)(301.10355, 8162.9834)(302.07675, 1430.5867)(303.07996, 334.58002)(286.79144, 1641.7368)(286.9401, 2502.5786)(287.0662, 2142.69)(323.8438, 1376.0712)(324.9408, 381.99127)(307.36322, 7614.4917)(306.04456, 1595.22)
Homovanillic acid	MS-only	120221	55767.5	39870.6	58142.4	42262	183999	93357.2	149804	68435.8	53777	20228.1	81498.7	19674.4	157484	31776.6	135404	(183.06444, 9259.217)(184.06479, 1556.8262)(166.38615, 340.73334)(183.0634, 6693.2197)(184.06302, 1228.5706)(168.02548, 165870.62)(169.04524, 33621.66)(170.02928, 25993.117)(206.0519, 280.86)(190.54579, 1941.946)(191.74286, 4486.527)
Homoveratric acid	MS-only	156574	153137	7335.07	170936	356041	495778	454521	558495	1	1	1	1	145108	460779	65133.3	170371	(196.07466, 8620.515)(197.07101, 263.55)(178.417, 3204.218)(183.0748, 559.57)(199.2628, 6190.7812)(200.68806, 1460.2789)(200.8359, 1080.29)(181.67648, 10840.324)(182.65039, 7578.6724)(183.99281, 10357.619)(184.0837, 13970.23)(221.98343, 11455.95)(223.79808, 12054.678)(224.07391, 11440.982)(203.26277, 6233.568)(202.06256, 851.86)
Hydroxycaffeic acid	MS-only	1	1	1	1	32460.7	71598.7	9195.44	46584.2	186304	13783.4	27061.3	27472.9	29371.2	63134.2	23452.3	32390.9	(197.08803, 4609.743)(199.23222, 1825.9218)(200.0472, 3806.948)(199.59926, 3721.0298)(201.05742, 3088.3901)(183.08447, 19936.021)(184.0482, 4823.718)(224.0424, 1657.8732)(201.02121, 3299.3398)
Hydroxytyrosol	MS-only	52988.1	41621.9	125951	49410.2	142238	26749.9	150384	1	217714	82980.1	5823.89	9717.33	138716	84166.3	35119.4	174843	(154.14323, 6770.868)(138.59775, 1245.2273)(139.06093, 1977.8025)(158.21434, 2165.2014)(138.04193, 95355.45)(139.11693, 6046.1753)(181.0626, 3656.4966)(182.06337, 769.7666)(161.87921, 31133.244)(164.05484, 4121.7793)
Hydroxytyrosol 4-O-glucoside	MS-only	599164	1.63197e+06	509232	1.74423e+06	1.28667e+06	1238189	405460	2.04848e+06	1.50239e+06	1.38285e+06	1.21543e+06	3.15306e+06	564374	947678	596441	594318	(316.4974, 21806.623)(317.30615, 5039.545)(318.10907, 341.5125)(299.43063, 5108.6733)(301.86176, 3532.2122)(302.6111, 2630.661)(303.11032, 4171.0674)(318.10083, 5864.746)(320.46173, 2491.1562)(300.88754, 9264.317)(302.7534, 5746.4497)(303.90753, 6629.0454)(303.92456, 4221.156)(341.28442, 1233.7631)(342.44226, 955.5302)(344.1098, 2924.1099)(322.06348, 2092.6663)(324.7397, 2169.8345)(325.6045, 642.…
Isoferulic acid	MS-only	149729	34955.1	18737.9	54100	41457	18772.8	135891	32830.2	4323.44	1	1	10669.4	13984.2	49597	49867.6	6633.44	(196.24747, 4738.9785)(199.07077, 4316.6143)(176.28362, 3134.7883)(197.75209, 8767.25)(199.0709, 4164.664)(181.41328, 3656.8782)(217.69849, 66981.19)(218.7216, 31818.727)(199.98965, 1648.242)(204.04474, 737.5)
Isohydroxymatairesinol	MS-only	671865	616330	482373	547980	108182	1	2.44839e+06	1	1141339	678657	380169	414858	392564	1.16813e+06	235349	474010	(375.76096, 3243.3916)(377.53357, 3729.837)(378.39798, 4682.5825)(358.65714, 1627.0691)(360.24606, 4466.3223)(361.1321, 1187.532)(375.82568, 14757.911)(377.2227, 5286.0815)(378.9564, 2659.4128)(380.16086, 3385.4548)(359.1731, 6546.79)(360.10538, 3495.3389)(361.57596, 2341.9727)(361.1459, 918.19)(398.68372, 6634.3203)(398.3256, 2390.2937)(399.121, 799.34503)(380.87628, 181182.3)(381.18182, 124232.…
Isolariciresinol	MS-only	1	1	1	1	1	1	1	1	469818	846896	1.66943e+06	362613	795554	1.67855e+06	768319	1.00921e+06	(360.29938, 7029.4375)(361.65518, 3754.0935)(363.50122, 2322.6565)(364.16174, 5243.85)(342.1446, 16319.698)(343.13736, 6253.7095)(362.20792, 4274.5986)(363.8249, 2318.8123)(363.98065, 4131.986)(344.0528, 143774.84)(345.16296, 26769.26)(346.16702, 7134.9204)(347.16885, 924.67615)(348.16226, 1060.953)(384.7564, 3326.5376)(387.3933, 2668.7449)(388.1525, 2006.9961)(365.13083, 10529.069)(366.13687, 21…
Isopimpinellin	MS-only	5.60345e+06	4.63702e+06	116955	3.93078e+06	2.96657e+06	4.97177e+06	4.33438e+06	4.2432e+06	7.56438e+06	8.02771e+06	3.67033e+06	6.33736e+06	5009719	7.45468e+06	2.27125e+06	3810466	(249.64935, 5171.7095)(250.12929, 4567.269)(251.0608, 3526.47)(228.64331, 9982.686)(233.05733, 27862.484)(249.60501, 5865.156)(250.12695, 3899.7505)(229.04959, 325575.8)(230.05336, 26327.084)(231.06038, 716.4556)(251.03316, 3041.4197)
Isorhamnetin	MS-only	1	41030.9	1	1	105757	1	18904.6	1	1	1	1	1	1	1	1	1	(317.0541, 9103.49)(319.0716, 145.06)(302.06384, 1479.9976)(303.0673, 2117.51)(320.32306, 5784.838)(322.083, 1532.47)(300.06674, 7195.355)(301.0695, 5863.97)(342.89944, 855.9816)(321.0422, 2420.353)
Isorhamnetin 3-O-galactoside	MS-only	1	1	1	1	1	1	1	1	79778.4	55101.6	1	1	1	47912.1	1	1	(479.10535, 10491.947)(482.37497, 1195.5674)(483.1272, 721.08)(463.23938, 4203.765)(465.12094, 2783.5364)
Isorhamnetin 3-O-glucoside	MS-only	1	1	1	1	1	1	1	1	79778.4	55101.6	1	1	1	47912.1	1	1	(479.10535, 10491.947)(482.37497, 1195.5674)(483.1272, 721.08)(463.23938, 4203.765)(465.12094, 2783.5364)
Isorhamnetin 3-O-glucoside 7-O-rhamnoside	MS-only	1	1	1	1	422294	1	115280	185536	112048	144727	95641.3	121254	241453	820712	1	327871	(630.17957, 39029.133)(631.1822, 9678.444)(649.1601, 8249.913)(650.164, 2156.359)
Isorhamnetin 3-O-rutinoside	MS-only	1	1	1	1	1	1	1	1	56514.1	69660.2	1	1	1	15131.6	1	1	(465.11755, 4876.076)(463.13513, 7896.112)(464.1386, 4703.64)
Isorhamnetin 4'-O-glucoside	MS-only	1	1	1	1	1	1	1	1	79778.4	55101.6	1	1	1	47912.1	1	1	(479.10535, 10491.947)(482.37497, 1195.5674)(483.1272, 721.08)(463.23938, 4203.765)(465.12094, 2783.5364)
Isorhamnetin 7-O-rhamnoside	MS-only	1	1	1	1	1	1	1	1	79778.4	55101.6	1	1	1	47912.1	1	1	(479.10535, 10491.947)(482.37497, 1195.5674)(483.1272, 721.08)(463.23938, 4203.765)(465.12094, 2783.5364)
Isoxanthohumol	MS-only	245879	686557	260642	206344	303169	1	1.23755e+06	331110	219003	122519	50351.3	404243	618607	1.82908e+06	214717	692822	(354.2434, 6165.5273)(355.4371, 1519.5568)(357.14084, 3484.3115)(358.65912, 7574.8)(359.1542, 15873.69)(336.3084, 3667.4202)(337.85123, 1512.9314)(341.1521, 91.91)(356.08044, 7640.973)(357.42722, 9497.634)(358.20258, 4386.606)(359.1595, 7391.0356)(360.165, 9790.722)(337.9431, 12056.747)(339.62814, 4095.289)(340.6539, 4728.5103)(341.46243, 1662.0913)(342.1587, 8327.91)(377.88165, 5147.4897)(379.36…
Jaceidin 4'-O-glucuronide	MS-only	44913	68431.9	8370.73	46127.1	1	1	1	1	1	1	1	1	21526.6	14945.9	5498.44	16330.8	(539.1261, 1626.4082)(522.119, 9089.44)(523.1224, 282.06)(540.1299, 2742.3801)(522.1175, 8933.171)(523.12103, 2928.1287)(524.1237, 1791.05)(562.1179, 366.14)(544.1083, 3488.2673)
Jaceosidin	MS-only	13496607	2.67468e+07	1.8371e+07	2.42015e+07	9.67287e+06	3.76777e+06	1.69896e+07	3.90428e+06	3.65394e+07	17574470	2.55311e+07	4.35366e+07	2.04204e+07	1.47221e+07	8.9056e+06	7.16221e+06	(330.8262, 326355.6)(331.617, 77057.92)(332.61075, 35906.176)(334.0809, 9441.429)(335.09, 1201.1633)(312.52988, 3191.2334)(316.07077, 347.32666)(331.32028, 126226.33)(332.13852, 97228.336)(333.66058, 13527.663)(316.2406, 3934.8757)(316.5814, 2609.2102)(317.08054, 1165.9266)(353.6566, 3060.5298)(356.06537, 2871.2788)(335.79642, 7652.006)(336.07034, 2187.0732)
Juglone	MS-only	5.58219e+06	6.99609e+06	3.31538e+06	4.03402e+06	2.05952e+06	991258	2.02853e+06	3.03371e+06	897954	592071	537063	1.13039e+06	5.52523e+06	8.60534e+06	6.37511e+06	7.13028e+06	(175.03207, 40118.562)(179.04926, 1092.63)(158.16809, 4761.7583)(177.5477, 705.0)(177.0446, 270.31)(158.9885, 167.84573)(159.78586, 83.2725)(197.02127, 63566.285)(198.02197, 4733.786)(199.01959, 1111.2411)(179.1991, 629.8796)
Kaempferide	MS-only	593067	554611	664940	654550	323134	829978	476880	690608	1.19192e+06	244475	595121	1073386	345057	560866	272898	296401	(301.35855, 9558.027)(302.0677, 2811.78)(284.05215, 1752.3467)(300.18683, 8096.894)(301.47522, 1278.772)(282.05222, 31586.834)(283.05292, 10574.058)(324.12808, 1364.6841)(307.20004, 22952.342)(309.04996, 2315.0571)
Kaempferol 3-O-(2''-rhamnosyl-galactoside) 7-O-rhamnoside	MS-only	46986.1	11927.5	1	1	52167	10464.6	38075.8	59359.7	1	71796.2	43561.2	21842.3	120315	193726	1	86997.6	(764.9232, 4501.4272)(765.92224, 1859.7307)(766.2256, 402.54834)
Kaempferol 3-O-(6''-acetyl-galactoside) 7-O-rhamnoside	MS-only	1	1	1	1	50954.6	4859.33	46575.1	13153.6	99886	7152.67	55128.7	76698	17450.8	1	1	20798.3	(637.1632, 7030.918)(638.1681, 940.5225)(620.1719, 3436.29)(621.1756, 264.51)(637.19086, 1234.0985)(621.2307, 37719.17)(622.45496, 9547.831)(623.44366, 2902.4487)(624.1946, 2440.01)(642.1639, 388.405)
Kaempferol 3-O-acetyl-glucoside	MS-only	1	1	1	1	1	1	1	1	19790.1	1	1	1	1	1	1	1	(476.6163, 1992.2949)(473.12183, 4633.815)
Kaempferol 3-O-glucosyl-rhamnosyl-galactoside	MS-only	65222	53720.5	1	21389.2	39522.4	7396.08	85666.2	1	1	1	1	1	105656	163536	1	71673.6	(763.2382, 9051.163)(779.2078, 6149.1626)(780.209, 3981.7307)(781.2087, 469.8)(766.2244, 407.71)
Kaempferol 3-O-glucosyl-rhamnosyl-glucoside	MS-only	65222	53720.5	1	21389.2	39522.4	7396.08	85666.2	1	1	1	1	1	105656	163536	1	71673.6	(763.2382, 9051.163)(779.2078, 6149.1626)(780.209, 3981.7307)(781.2087, 469.8)(766.2244, 407.71)
Kaempferol 3-O-rhamnosyl-rhamnosyl-glucoside	MS-only	46986.1	11927.5	1	1	52167	10464.6	38075.8	59359.7	1	71796.2	43561.2	21842.3	120315	193726	1	86997.6	(764.9232, 4501.4272)(765.92224, 1859.7307)(766.2256, 402.54834)
Kaempferol 3-O-sophoroside	MS-only	1	1	1	1	1	1	1	1	1	1	1	1	8911.38	1	1	1	(592.1548, 4135.0)(637.1641, 414.52)
Kaempferol 3-O-xylosyl-glucoside	MS-only	447517	63222.8	42793.5	56124.2	1	39745.8	80768.6	1	1	1	1	1	214942	251417	206846	108244	(562.11664, 799.50366)(603.1176, 11154.832)(604.121, 1634.1537)(587.55835, 6918.985)(588.4944, 5750.8237)(591.1508, 4678.16)
Kaempferol 3-O-xylosyl-rutinoside	MS-only	46986.1	11927.5	1	1	52167	10464.6	38075.8	59359.7	1	71796.2	43561.2	21842.3	120315	193726	1	86997.6	(764.9232, 4501.4272)(765.92224, 1859.7307)(766.2256, 402.54834)
Kaempferol 3,7-O-diglucoside	MS-only	1	1	1	1	1	1	1	1	1	1	1	1	8911.38	1	1	1	(592.1548, 4135.0)(637.1641, 414.52)
Kaempferol 7-O-glucoside	MS-only	1	1	1	1	1	1	1	1	5225	49104.2	7566.89	7909.78	17323.8	46466.7	1	48007.4	(447.08624, 742.5627)(429.07578, 3668.0571)(432.59967, 6389.7563)(452.07544, 3228.4573)(453.0766, 253.03)
Lariciresinol-sesquilignan	MS-only	54513.2	38370.5	10277.7	20356.9	46040.2	7390.58	865337	16070.7	77659.7	42108.3	56901.6	413837	137523	102524	50762.1	75610.1	(558.04974, 3123.195)(559.3797, 1766.2957)(560.4395, 2913.019)(560.7399, 3108.3975)(561.2341, 6371.4634)(562.23755, 686.74)(541.299, 1469.2706)(540.4754, 1850.735)(541.7338, 1643.37)(542.56964, 3464.2334)(543.5664, 655.57996)(557.6848, 1430.49)(559.242, 3249.785)(560.4916, 1111.51)(561.2349, 4315.9966)(562.2362, 321.73)(541.9075, 3307.5732)(540.83435, 966.17395)(542.23334, 2443.18)(582.513, 1659.…
Ligstroside	MS-only	31984.1	4164.41	8309.67	1	6668.5	20806.7	277430	9978	37795.6	1	1	19586.9	74265.4	60756.4	65514.7	35490.1	(528.3466, 1651.0889)(526.5235, 1323.1932)(509.17538, 1741.64)(526.8741, 464.165)(527.1974, 1108.015)(509.70126, 6491.8237)(509.79547, 2400.772)(511.2068, 1265.3141)(547.16907, 8237.738)(548.1734, 1025.6349)(549.1689, 218.93)(529.57324, 4425.643)(530.17926, 1064.82)
Ligstroside-aglycone	MS-only	305514	499023	141817	162796	93586.8	803992	540738	205512	486080	43574.8	367602	323368	125088	277002	353047	63977.2	(365.10995, 3926.5483)(366.06836, 3489.677)(367.0907, 7651.766)(367.148, 5154.38)(344.46753, 4916.5015)(346.1334, 2487.08)(365.26706, 4204.9727)(366.5082, 2537.096)(367.27228, 6311.1587)(368.1537, 3293.0327)(345.35193, 26676.324)(346.237, 3922.867)(347.6987, 40211.082)(388.22745, 2359.897)(389.6352, 2361.32)(368.42657, 11555.073)(369.74414, 5162.8755)(370.12274, 3088.0508)(372.1251, 3192.38)
Luteolin	MS-only	166588	115043	22244.1	95607.7	76400	71301.5	77608.7	44595.4	50417.4	84184.8	1	17626.1	124381	132510	75267.7	60637.7	(287.1382, 2081.2273)(268.0342, 431.92)(287.0633, 1393.57)(270.0486, 2468.7)(313.96176, 1663.4562)(310.0414, 1000.7)(291.02478, 10775.734)
Luteolin 7-O-(2-apiosyl-6-malonyl)-glucoside	MS-only	55663.9	1	1	1	103133	16214.9	24635	21037	7983.22	1	9864.33	10183.8	1	1	1	13644.4	(667.13007, 4742.8335)(669.4885, 1853.1333)(649.15405, 6256.315)(650.1561, 948.55)(649.34845, 6366.736)(650.1598, 1707.9501)(695.15894, 9474.6045)
Luteolin 7-O-(2-apiosyl-glucoside)	MS-only	441689	63222.8	42793.5	51510.9	1	39745.8	84026.6	1	1	1	1	1	200910	218892	206846	144913	(562.11664, 799.50366)(603.1176, 11183.256)(604.12103, 1620.0444)(587.69574, 7175.4)(588.4944, 5876.7163)(591.1508, 4678.16)
m-Coumaric acid	MS-only	93888.3	140760	12480.9	42155.6	3619.75	52502.5	11404.2	25369.9	20311	21604.9	13664.7	10819.2	83580.6	107627	58947.7	23353.3	(149.38197, 13895.728)(151.04802, 7643.547)(168.03072, 28411.613)(169.06561, 4926.345)(170.0637, 3407.3809)(192.05043, 1392.58)(171.02876, 7232.865)
Malvidin 3-O-(6''-acetyl-galactoside)	MS-only	2551.78	30183.9	4791.33	25298.2	1	1	1	1	1	1	1	1	1	1	1	1	(537.1535, 3100.475)(538.1661, 398.22)(524.1548, 1388.741)(540.1301, 4846.734)
Malvidin 3-O-(6''-acetyl-glucoside)	MS-only	2551.78	30183.9	4791.33	25298.2	1	1	1	1	1	1	1	1	1	29272.7	1	1	(537.1535, 3100.475)(538.1661, 398.22)(518.1492, 2740.9448)(521.14856, 231.24)(524.1548, 1388.741)(540.1301, 4846.734)
Malvidin 3-O-(6''-caffeoyl-glucoside)	MS-only	1	1	1	1	1	1	1	1	59763.9	1	1	1	62424.9	1	1	1	(661.1931, 1154.19)(637.16284, 11528.35)(638.1655, 1309.0)(684.1786, 24727.129)
Malvidin 3-O-(6''-p-coumaroyl-glucoside)	MS-only	130255	4601.65	9019.07	69906.8	39579.2	4383.92	29945.1	19607.8	1	1	1	1	5700.62	86337.4	1	54594.7	(642.16504, 635.535)(643.185, 466.21)(623.0213, 1620.7334)(624.19257, 2757.2852)(663.1767, 227.97)(649.16223, 15875.98)(650.1658, 3633.0798)
Malvidin 3-O-arabinoside	MS-only	1	1	1	1	1	1	1	1	1	85466.1	1	39632.1	1	24125.1	1	29037.4	(463.9322, 12682.256)(464.93594, 1368.434)(470.1508, 720.85)(473.1244, 172.47)
Malvidin 3,5-O-diglucoside	MS-only	2135.22	89195.9	4669.67	43236.7	1	1	1	1	99886	14188.4	32250.6	89088.4	1	29430.6	1	28245.2	(661.197, 2924.6099)(637.17377, 5150.9854)(638.1698, 1370.7909)(643.1798, 2020.8049)(682.81836, 15446.344)
Matairesinol	MS-only	1.80856e+06	2.10939e+06	295254	1.14748e+06	1	1	1	1	849473	290150	584706	120582	23570.6	152016	1	175866	(358.588, 5188.2295)(360.0117, 2183.3171)(361.14594, 3878.475)(363.1454, 5771.32)(341.92444, 2380.355)(343.88354, 1398.5874)(345.14325, 3898.655)(359.668, 12643.69)(360.95755, 5160.444)(362.55627, 2567.8489)(343.14166, 8996.542)(344.147, 8082.0933)(344.81656, 4940.297)(383.53925, 2232.4868)(385.14374, 2466.4705)(386.13577, 597.0267)(365.92902, 12644.617)(367.24295, 7780.334)(367.18576, 2586.311)(…
Mellein	MS-only	272397	106915	155377	91380.3	654450	394613	242930	468759	400844	241022	70318.6	240598	382054	600965	224489	608757	(178.59715, 2598.774)(161.8197, 5307.545)(164.06427, 275.96252)(165.0687, 106.92)(181.10172, 25090.502)(181.99208, 6208.2407)(182.08232, 665.692)(163.89421, 10310.607)(165.73558, 2588.536)(202.39603, 6895.566)(202.06343, 657.8443)(183.7016, 30911.98)(184.33134, 1362.997)
Methoxyphenylacetic acid	MS-only	622233	331811	18581.4	216140	1	1	1	1	118645	112665	253498	661814	473057	781158	264076	425641	(166.0626, 13160.803)(167.06068, 968.3227)(148.22969, 880.174)(168.13089, 23471.45)(169.07658, 1044.0499)(150.36456, 17741.219)(152.23206, 107542.22)(153.07005, 8969.427)(189.8229, 2280.8765)(191.73761, 2330.9807)(171.0936, 17780.307)(172.11372, 749.59503)
Methylgalangin	MS-only	105304	36604.1	1	32861.4	45553.1	101324	1	83843.8	164149	329094	158781	240742	130238	177816	99085.6	89110.4	(285.7399, 1447.5638)(286.74133, 797.7783)(266.6299, 351.6407)(287.92096, 7262.7876)(288.33585, 6251.593)(288.0915, 2876.28)(269.75928, 1587.3956)(271.07315, 310.738)(311.03494, 2483.4827)(312.07114, 1453.5865)(289.5559, 5571.531)(294.0588, 8782.06)
Morin	MS-only	1	1	1	1	1	1	1	1	1	130751	102614	162291	11538.6	1.10282e+06	36863.3	471281	(303.03796, 12775.813)(305.05206, 5931.765)(285.24084, 363.06)(289.04556, 7388.3438)(329.0367, 187.94)
Myricetin 3-O-arabinoside	MS-only	285181	165288	36893.3	141177	54381.8	103544	28373.8	81510.4	70074.1	57527.3	19376.1	51384.7	133006	54574.1	93089	1	(451.07333, 16987.148)(452.07812, 1920.7521)(437.07504, 10810.069)(451.07556, 32251.682)(452.07962, 4134.4165)(437.2205, 5970.998)(437.7488, 1807.0978)(473.05923, 1045.5375)
Myricetin 3-O-galactoside	MS-only	1	1	1	1	2995	1	19183.4	6247.17	1	1	1	1	1	1	1	1	(481.10522, 642.235)(465.0787, 1916.72)(481.1093, 863.06)(463.09988, 2183.5317)
Myricetin 3-O-glucoside	MS-only	1	1	1	1	2995	1	19183.4	6247.17	1	1	1	1	1	1	1	1	(481.10522, 642.235)(465.0787, 1916.72)(481.1093, 863.06)(463.09988, 2183.5317)
Myricetin 3-O-rutinoside	MS-only	1	1	1	1	90599.2	1	19578.3	47018.7	7983.22	18075.7	23457.1	31618	44020.4	183944	1	89203.4	(630.17926, 42674.906)(631.1819, 10057.516)(632.58325, 58162.895)(633.186, 262864.12)(649.1559, 9023.707)(650.1591, 1542.0817)
Naringenin	MS-only	1	1	1	1	74360.1	39453	27703.1	33097.7	25199.9	46039.7	32286.7	60994.1	24740	139464	1	42690.6	(272.63693, 1093.7188)(276.08188, 17867.06)(276.0788, 746.06)(255.3143, 2126.8538)(275.7535, 3124.7314)(277.75177, 33320.656)(276.5808, 6789.5903)(256.6262, 4122.9624)(260.0731, 10518.955)(295.06198, 3095.29)(278.049, 2016.9563)
Naringenin 7-O-glucoside	MS-only	158915	75018.7	27921.9	2223.17	141013	3667.5	14415.4	36964.6	16853.9	74508.1	38645.9	17789.2	149103	54144.3	37244.9	54058.3	(437.17007, 2997.7485)(438.1358, 241.255)(416.1222, 2669.255)(437.51196, 2803.38)(439.14963, 4225.4946)(422.13998, 391.73502)(439.2625, 11516.685)(440.09253, 1266.9093)
Naringin 4'-O-glucoside	MS-only	1	1	1	1	141013	1	1	1	1	1	1	1	149103	54144.3	1	1	(437.1316, 1422.0579)(437.12662, 2092.3975)(439.14923, 5175.471)(422.13974, 536.99664)(439.71542, 10377.537)(440.09155, 631.24603)
Naringin 6'-malonate	MS-only	48535.9	40162.6	1	1	121717	1	77108.1	37199.6	366707	162036	351650	230701	112140	127481	63246.2	118960	(670.203, 567.2686)(649.5091, 9269.187)(650.16327, 2276.7078)(668.44775, 12101.543)(669.20966, 2704.0261)(670.19495, 2081.2134)(649.164, 14772.606)(650.1676, 3433.3762)(695.1517, 5460.4624)(695.1889, 918.59)(677.1679, 1698.5997)
Narirutin 4'-O-glucoside	MS-only	1	1	1	1	14235.8	6686.67	25961.9	10105.3	694306	560648	434644	1.14841e+06	802683	3.164e+06	1	1.77168e+06	(743.2553, 19795.045)(744.3355, 5609.5884)(745.26086, 1246.02)(743.2585, 62283.5)(744.2615, 19812.55)(745.26385, 4743.629)(746.2678, 410.555)(765.26135, 54079.59)(766.2635, 17210.05)(767.27936, 5675.9126)(768.2498, 1075.2709)
Neodiosmin	MS-only	1	1	1	1	99226.8	1	23835.3	44323.3	1	1	1	1	187229	452702	8543.78	230513	(591.15137, 18204.848)(592.1548, 3401.6907)(611.202, 177382.12)(612.2049, 47089.117)(613.2071, 10233.712)(614.21063, 816.6967)(632.23566, 8627.431)(632.1781, 591.55774)
Neohesperidin	MS-only	8.07747e+06	3.18859e+06	755912	2.29017e+06	1.22945e+06	632814	5.20628e+06	2.02176e+06	2.28584e+06	2.01135e+06	1.34546e+06	1.83856e+06	1.81288e+06	6.79551e+06	864039	4.96909e+06	(611.2065, 142306.92)(612.24347, 38282.293)(613.21185, 8826.425)(614.3323, 1739.0753)(597.19214, 770.86)(611.2105, 214503.39)(612.2131, 64117.613)(613.2155, 14193.122)(614.21954, 1933.085)(633.1911, 230870.66)(634.1936, 69838.02)(635.19543, 15678.437)(636.19885, 2921.105)(637.1911, 366.48)(620.1706, 1071.45)
Nepetin	MS-only	1	41030.9	1	1	105757	1	9368.89	1	1	1	1	1	1	1	1	1	(317.0541, 9103.49)(319.0716, 145.06)(302.06372, 1638.6333)(303.0673, 2117.51)(320.74033, 5573.527)(322.0823, 837.69)(300.06674, 7195.355)(301.0695, 5863.97)(342.89944, 855.9816)(321.04282, 2081.365)
Nobiletin	MS-only	220122	93555.1	26663.2	246634	149455	56271.7	58778.4	141464	1	1	1	1	92602.2	276654	53524.6	254010	(403.1311, 22137.385)(404.1855, 4575.638)(405.30698, 976.7492)(406.1487, 647.24)(384.3461, 2577.1267)(389.1328, 1385.28)(406.4797, 7915.57)(404.1342, 3972.93)(389.2112, 2990.597)(389.80942, 2204.2566)(429.6369, 1889.65)(410.1241, 2821.2368)(411.1185, 723.64)
Nortrachelogenin	MS-only	671865	616330	482373	547980	108182	1	2.44839e+06	1	1141339	678657	380169	414858	392564	1.16813e+06	235349	474010	(375.76096, 3243.3916)(377.53357, 3729.837)(378.39798, 4682.5825)(358.65714, 1627.0691)(360.24606, 4466.3223)(361.1321, 1187.532)(375.82568, 14757.911)(377.2227, 5286.0815)(378.9564, 2659.4128)(380.16086, 3385.4548)(359.1731, 6546.79)(360.10538, 3495.3389)(361.57596, 2341.9727)(361.1459, 918.19)(398.68372, 6634.3203)(398.3256, 2390.2937)(399.121, 799.34503)(380.87628, 181182.3)(381.18182, 124232.…
o-Coumaric acid	MS-only	93888.3	140760	12480.9	42155.6	115782	60063.6	42533.2	50548.5	39365	43364.2	38731.7	48096.9	83580.6	107627	58947.7	23353.3	(149.7459, 11891.074)(151.048, 7871.7573)(168.03973, 26666.615)(169.06534, 3994.6006)(170.06367, 3193.536)(192.05043, 1392.58)(171.02876, 7232.865)
Oleoside 11-methylester	MS-only	118216	58438.5	19484.9	17610.1	117526	83731.2	109046	61125.2	1	1	1	1	61835.6	323168	13771.4	103268	(405.1633, 8507.42)(406.7181, 1860.8748)(407.54, 1595.1051)(409.14487, 674.70166)(390.50192, 2767.2717)(391.1402, 760.76)(405.56076, 7191.478)(406.14383, 1523.6459)(407.1317, 860.15)(390.23703, 4217.4033)(391.13782, 1501.985)(391.63425, 763.685)(431.13345, 1235.21)(412.18915, 1568.8184)(413.87537, 786.1675)
Oleoside dimethylester	MS-only	1	1	1	1	77461.4	27225	61326.3	38815.6	29639.6	77533.6	58640.1	76622	215624	228646	123707	77839.8	(419.98975, 1366.7987)(421.66006, 1337.0701)(401.1818, 2834.952)(401.81506, 750.58)(420.88492, 5181.191)(421.59006, 2817.4673)(422.50333, 2003.32)(401.9799, 2453.2068)(404.41168, 941.14746)(444.4964, 5230.8184)(444.5221, 3855.46)(424.9362, 3268.3943)(426.13284, 2260.1975)
Oleuropein	MS-only	235984	109891	15845.5	55000.8	1	1	51646.4	1	28705.8	59576.7	1	45359.1	15410.5	184931	4174.67	85956.3	(542.14233, 8368.089)(542.5189, 2575.319)(526.43207, 1938.4224)(526.69116, 400.735)(527.1904, 2441.95)(541.54926, 16064.19)(542.5331, 5228.9536)(543.20056, 590.13)(524.765, 2913.9417)(527.19635, 921.14667)(527.1974, 1542.815)(563.6809, 923.6484)(545.5978, 1695.39)(548.1749, 696.42)(549.1724, 582.4)
Oleuropein-aglycone	MS-only	1	1	1	1	1	1	1	1	833132	108633	280939	285693	442458	635944	190135	187794	(361.72345, 2478.233)(404.7597, 1634.0668)(405.8074, 928.09)(406.1415, 190.92)(364.70392, 4391.2944)(365.2295, 7086.9326)(365.8108, 5217.075)(366.14655, 3589.78)(379.1295, 8753.967)(380.1329, 879.03)(383.3111, 12246.42)(384.1253, 2787.57)
p-Anisaldehyde	MS-only	168894	116498	16914.4	79775.8	125232	124636	166720	99922.4	283644	71613.4	84419.9	91553.6	212236	299145	134462	166089	(137.3747, 2040.595)(139.06, 1870.4933)(119.30522, 14733.159)(122.75391, 14544.291)(138.01846, 72289.625)(139.2135, 6727.749)(142.0746, 685.45)(123.6463, 97749.375)(124.06562, 19519.314)(159.32469, 7387.9844)(160.0481, 328.24332)(145.0458, 6995.61)
p-Coumaric acid 4-O-glucoside	MS-only	1	1	1	1	175458	1	455045	53718.1	565086	44626.6	1	1	2.60302e+06	2.56333e+06	1	4.15579e+06	(326.2269, 18778.932)(327.2703, 4036.2126)(328.1007, 1047.0967)(308.09583, 344.104)(329.19412, 4338.2563)(329.82086, 2050.2986)(311.30182, 30804.42)(313.60956, 358519.8)(314.11096, 1145890.0)(349.63318, 16015.036)(350.63193, 4692.0327)(351.0979, 711.49)(331.08707, 109243.26)(332.08414, 127059.39)
p-Coumaric acid ethyl ester	MS-only	392722	224726	513107	162763	3.46953e+06	2.20674e+06	2.29707e+06	2.3761e+06	1.97569e+06	791593	437330	2.20416e+06	823260	3398748	1.04187e+06	481405	(192.07945, 86103.28)(193.08253, 9560.721)(194.0923, 616.915)(175.89691, 2471.0554)(175.07092, 193.18335)(195.09341, 4211.4824)(197.09357, 1626.0)(176.50117, 2728.4688)(177.46329, 2879.5112)(179.0845, 900.99)(218.90405, 3221.1094)(219.89948, 6550.6733)(220.07585, 12235.88)(199.57664, 6154.849)(200.49084, 2848.25)
p-Coumaroyl glucose	MS-only	1	1	1	1	1	1	1	1	175356	1	1	1	1	2.08944e+06	1	877389	(326.34482, 9800.438)(327.43362, 2092.9368)(328.1016, 472.56)(308.09583, 344.104)(329.44562, 6849.27)(329.77353, 2441.5535)(311.10184, 7716.703)(313.77652, 353070.78)(314.1098, 497680.1)(349.93347, 10686.149)(350.9303, 4560.3345)(331.08694, 75660.27)(332.08414, 68871.02)
p-Coumaroyl glycolic acid	MS-only	222219	287647	352856	300686	107099	189747	249313	201493	55761.1	191732	301250	254690	125612	467506	216535	236889	(222.42708, 20006.709)(223.04593, 1961.454)(224.04596, 486.65503)(205.36674, 6976.826)(206.04346, 16177.15)(226.22646, 841.15314)(207.14992, 4837.598)(210.06541, 1974.4282)(249.28877, 53071.816)(250.0606, 5305.574)(228.97156, 2366.9155)(232.0426, 143.41)
p-Coumaroyl malic acid	MS-only	66390.7	1	1	1	1	1	1	1	1	1	1	1	1	1	1	1	(282.0547, 57.68)(303.0396, 13024.09)
p-Coumaroyl tartaric acid	MS-only	23586.9	20997.1	8808.67	10068.7	5784.17	1	42211.6	1	1	12486.9	5127.33	10754.2	4515.62	24526.8	1	16311	(299.06793, 19655.8)(300.06924, 7266.24)(281.19122, 23707.354)(282.19046, 8050.0913)(299.1253, 16208.672)(300.18182, 6225.698)(282.05258, 28915.46)(283.05322, 10267.54)(284.05493, 9985.539)(324.05984, 2828.239)(301.03818, 4016.0251)
p-Coumaroyl tyrosine	MS-only	678538	788462	133013	329558	502678	155266	1.33411e+06	222711	335548	543310	269163	1441049	498894	284372	338867	302011	(330.12015, 9129.368)(330.66687, 2927.6084)(331.2511, 5682.5557)(332.1327, 3162.28)(310.4216, 15501.328)(312.44763, 37299.035)(313.58163, 25891.62)(314.11383, 15081.898)(329.46466, 12744.139)(331.75574, 8953.523)(332.03564, 3108.3135)(331.1239, 282.07)(311.79236, 39265.387)(313.96146, 47040.92)(314.7786, 95462.48)(315.12064, 62903.75)(352.36465, 2796.3662)(353.20303, 3115.1843)(354.18686, 822.6)(…
p-Coumaroylquinic acid	MS-only	156193	28617.1	119577	104793	88218.7	90992.1	65040.7	104992	253627	33315	24209.2	11868.3	162916	231952	17814.2	327274	(339.04843, 3724.9363)(341.46475, 3350.0327)(322.0457, 4985.385)(323.40363, 1171.0654)(322.43008, 1908.0967)(339.5026, 4009.6511)(340.54282, 705.2028)(323.44052, 2762.973)(324.70966, 5362.503)(325.44144, 3611.4668)(362.43634, 2973.403)(366.1112, 811.29)(348.00885, 37230.223)
p-HPEA-AC	MS-only	1.52105e+06	902513	1	1.12805e+06	1.89926e+06	121365	2.60129e+06	296812	5.82416e+06	2.64878e+06	836658	1.03403e+06	1897696	3.02264e+06	1.79419e+06	423841	(180.6184, 39463.16)(181.07645, 8153.0796)(182.0825, 1715.0751)(163.12659, 1835.6616)(165.0795, 282.14)(182.35245, 51605.598)(183.09564, 11143.09)(164.25648, 6099.8745)(165.75005, 3096.5066)(203.06805, 237932.17)(204.07246, 16059.493)(205.07277, 969.4803)(185.05571, 22422.96)(186.05849, 1423.605)
p-HPEA-EA	MS-only	305514	499023	141817	162796	93586.8	803992	540738	205512	486080	43574.8	367602	323368	125088	277002	353047	63977.2	(365.10995, 3926.5483)(366.06836, 3489.677)(367.0907, 7651.766)(367.148, 5154.38)(344.46753, 4916.5015)(346.1334, 2487.08)(365.26706, 4204.9727)(366.5082, 2537.096)(367.27228, 6311.1587)(368.1537, 3293.0327)(345.35193, 26676.324)(346.237, 3922.867)(347.6987, 40211.082)(388.22745, 2359.897)(389.6352, 2361.32)(368.42657, 11555.073)(369.74414, 5162.8755)(370.12274, 3088.0508)(372.1251, 3192.38)
p-HPEA-EDA	MS-only	1	1	1	1	1.16058e+06	1	1.60535e+06	717667	946381	950795	676758	1.61551e+06	1.01701e+06	2.74789e+06	306897	1.58473e+06	(304.58057, 6176.786)(306.6362, 11439.745)(307.85184, 36584.51)(308.74457, 10104.028)(309.14676, 8359.95)(286.40192, 9766.521)(289.127, 1499.345)(305.60907, 63697.332)(306.67303, 11187.317)(307.85254, 55909.125)(309.21402, 426721.56)(310.15244, 539191.44)(287.62112, 51393.043)(288.64273, 7595.469)(290.05325, 18777.025)(291.1397, 104349.945)(292.1396, 38193.96)(328.9863, 4958.5967)(330.87622, 5003…
Pallidol	MS-only	1	1	1	1	58725.9	9171.58	129169	4284.25	48029.6	1	1	1	53730	129206	103513	98197.9	(456.14, 1553.9733)(457.1438, 923.8175)(437.80322, 904.2933)(439.1526, 2160.7)(457.63757, 7192.68)(457.66113, 2773.1824)(440.1986, 11300.227)(441.82117, 2098.6294)(442.33682, 4943.0967)(442.90594, 1699.565)(443.1569, 1449.66)(479.04343, 3950.0618)(481.0001, 801.58856)(461.11816, 4200.9175)(465.1349, 383.6825)
Patuletin 3-O-(2''-feruloylglucosyl)(1-6)-[apiosyl(1-2)]-glucoside	MS-only	1	1	1	1	1	8324.08	1	1	1	1	1	1	44959.9	57029.2	1	1	(966.2442, 3807.92)(971.2627, 4277.61)(947.26587, 9971.29)(948.2661, 531.565)(972.2959, 826.7)(947.26855, 7724.228)(948.27344, 604.73334)(971.2409, 1643.52)
Pebrellin	MS-only	571182	416278	44126.3	361799	158251	107208	445507	112849	102748	347870	59564.4	197390	492507	752144	43937	197053	(346.05887, 21796.91)(347.49298, 16155.405)(348.59946, 12277.592)(349.10138, 2933.5918)(327.86725, 39414.445)(330.06766, 23204.473)(331.04086, 6221.3745)(331.0867, 2638.61)(345.88098, 5981.877)(347.7142, 1144.9221)(327.442, 2797.9158)(328.94882, 176472.27)(331.0888, 82949.11)(369.08832, 1405.0723)(371.08408, 2242.585)(372.0989, 1542.16)(352.4034, 3787.6047)
Pelargonidin	MS-only	14561.3	48200.2	10883.8	32952.6	216723	4274.75	169235	8760.92	106688	39913.1	1	1	159208	807412	46765.9	389304	(274.7168, 9610.865)(275.07404, 8399.01)(256.0636, 2171.36)(256.0539, 2706.89)(272.35956, 2200.4844)(273.08133, 289.07666)(256.3141, 2727.6125)(294.0559, 20513.465)(295.0614, 1731.3055)(276.0395, 1504.2)
Pelargonidin 3-O-(6''-succinyl-glucoside)	MS-only	31538.5	9878.24	5539.13	1	1	1	1	1	1	1	1	1	4969.88	13771.8	1	1	(533.1429, 4682.238)(539.1607, 6638.585)(562.118, 832.91003)(542.972, 2643.1528)(544.1083, 3583.32)
Pelargonidin 3-O-arabinoside	MS-only	29719.4	29294.2	13169.1	16600.1	1	48341.1	1	1	17751.9	233940	91479.7	58619.7	17040	1	37082.8	12125.4	(407.11423, 5172.864)(385.101, 14585.87)(386.1037, 306.5)(407.45117, 4439.3984)(409.1139, 3079.66)(390.6297, 3003.7356)(387.1044, 1142.8966)(426.09695, 332.27)(411.7101, 4802.044)(412.0813, 3806.2249)
Pelargonidin 3-O-galactoside	MS-only	1	1	1	1	1	1	1	1	1	1	1	1	78387	24277.8	1	16392.1	(440.14902, 35347.223)(460.1112, 1998.6675)(442.1045, 301.95)
Pelargonidin 3-O-glucoside	MS-only	1	1	1	1	1	3556.67	64849.4	1	1	1	1	1	78387	24277.8	1	16392.1	(435.52237, 3298.978)(416.11755, 2180.59)(440.14902, 35347.223)(416.121, 2624.73)(459.51105, 2173.41)(440.09674, 1769.32)
Pelargonidin 3-O-glucosyl-rutinoside	MS-only	59018.8	41155.7	10059.1	23775.3	1.41371e+06	1	260625	552907	420177	228160	1	1	1	1	1	18541.4	(743.2509, 60386.754)(744.2537, 18687.867)(745.25604, 4299.565)(743.2541, 37546.082)(744.2572, 12083.636)(745.2595, 3725.1902)(765.23645, 34286.13)(766.26404, 10059.327)(767.2413, 5146.0757)
Pelargonidin 3-O-sambubioside	MS-only	69754.4	205359	3793.6	91810.3	114555	41381.5	165536	52397.5	42059.6	1	1	87277.7	249869	534384	73842.8	118137	(567.1632, 2195.72)(549.1434, 14678.473)(550.14764, 2613.4087)(549.1442, 38435.445)(550.1479, 8565.284)(551.15533, 1070.1815)(591.1543, 10816.387)(592.1573, 1445.645)(570.97327, 1644.5046)(573.1436, 430.03)
Peonidin	MS-only	294346	353700	165900	221175	197612	417784	263784	334275	463192	352742	354376	574244	127324	229138	128443	156211	(301.1132, 7676.6123)(302.10144, 1626.9985)(303.08093, 318.32)(284.1514, 7796.413)(286.91165, 2006.6385)(287.0664, 2133.455)(303.20142, 7155.1836)(304.54202, 1857.681)(286.91092, 1858.8448)(287.87195, 1980.4619)(324.05963, 1904.2554)(325.06458, 542.378)(307.653, 1524.3541)
Peonidin 3-O-(6''-acetyl-galactoside)	MS-only	178576	64209.8	846241	96265.4	58174.1	377124	1	260175	189039	745873	383260	230251	451697	450840	351481	168820	(506.20197, 18299.814)(507.20175, 4041.4958)(508.24878, 8492.166)(510.15463, 3041.2231)(491.3085, 5340.9736)(491.83893, 4624.881)(492.54742, 8615.464)(493.14917, 2000.49)(506.1428, 19307.91)(507.14325, 4531.4126)(489.55005, 6482.9155)(491.14752, 1772.91)(494.15533, 977.43506)(530.35846, 1533.7251)
Peonidin 3-O-(6''-acetyl-glucoside)	MS-only	326128	538396	1.18662e+06	381475	417995	664320	307134	581426	1.39345e+06	985707	1.03915e+06	688987	451697	450840	351481	168820	(506.16827, 19817.984)(507.1694, 4395.764)(508.57153, 7347.4937)(510.04117, 2424.5525)(510.15228, 4330.08)(490.8492, 4535.0464)(492.03598, 4300.0566)(492.77454, 5588.5327)(493.14917, 2000.49)(506.17526, 17656.562)(507.14255, 4215.715)(508.1342, 504.07)(490.3727, 8624.906)(492.03717, 2023.5513)(494.15427, 2236.0574)(530.31537, 1456.5916)
Peonidin 3-O-(6''-p-coumaroyl-glucoside)	MS-only	250769	118410	39168	48037.2	302531	5139.08	32691	5610.33	1	1	1	1	187229	443853	8543.78	221572	(591.15125, 15497.251)(592.1546, 2460.7568)(637.16534, 876.9069)(638.16876, 224.29001)(617.1361, 1004.78)
Peonidin 3-O-galactoside	MS-only	1	1	1	1	1	1	1	1	1	1	1	39632.1	1	24125.1	1	29037.4	(464.13116, 9367.13)(465.13528, 636.885)(470.1508, 720.85)(473.1244, 172.47)
Peonidin 3-O-glucoside	MS-only	1	1	1	1	1	1	1	1	1	85466.1	1	39632.1	1	24125.1	1	29037.4	(463.9322, 12682.256)(464.93594, 1368.434)(470.1508, 720.85)(473.1244, 172.47)
Peonidin 3-O-rutinoside	MS-only	4.76891e+06	1.358e+06	18285.6	1143688	2.79998e+06	1	4.07373e+06	1.79145e+06	1.81587e+06	1.6013e+06	1.06683e+06	1.45457e+06	2.03869e+06	6.86209e+06	1	3.82932e+06	(611.2037, 72246.33)(612.2066, 19413.914)(613.20905, 4166.4014)(597.19214, 770.86)(611.2629, 154586.48)(612.2478, 42979.723)(613.23303, 10235.92)(614.30975, 1551.1077)(632.73987, 67674.93)(634.313, 33576.363)(635.22485, 7533.8037)(636.297, 1271.2529)(637.19446, 3090.7476)(638.1988, 550.60333)(620.1679, 1626.06)
Petunidin 3-O-(6''-acetyl-galactoside)	MS-only	280845	552986	57173.6	448215	180282	569390	1	672327	84163.3	833934	466333	598628	507556	567858	281234	205076	(522.66595, 13321.119)(523.8522, 2361.4033)(525.13696, 448.0675)(504.11362, 3667.2625)(506.92752, 7233.307)(507.50644, 6191.226)(507.96652, 6009.2227)(508.70306, 2669.976)(524.44183, 1361.8915)(528.1582, 319.85)(506.0962, 16183.614)(507.09814, 4335.8403)(508.08582, 7324.318)(509.70032, 2958.5806)(510.06885, 3849.3904)(510.1568, 4215.04)(544.1222, 2298.7065)(545.1082, 664.2069)(527.91876, 784.5331)
Petunidin 3-O-(6''-acetyl-glucoside)	MS-only	280845	552986	57173.6	448215	530321	797692	292540	836073	886508	928554	940601	1915333	507556	567858	281234	205076	(522.62213, 13525.817)(523.76355, 2227.4402)(525.13696, 448.0675)(504.359, 3542.7883)(507.02603, 7321.265)(507.47144, 5912.2485)(507.9892, 6228.946)(508.70306, 2669.976)(526.0108, 959.8664)(528.1582, 319.85)(506.11313, 15717.486)(507.115, 4154.233)(508.1157, 7185.195)(509.78433, 3147.4844)(510.03275, 3140.077)(510.1538, 3418.475)(544.11884, 2115.8484)(545.1082, 664.2069)(527.97845, 691.5064)
Petunidin 3-O-(6''-p-coumaroyl-glucoside)	MS-only	218271	63284.4	17465.9	45017.2	78564.7	13281.8	82462.9	40332.4	7983.22	16884.8	22881.7	31618	53663.4	162932	1	96301.1	(630.1874, 40806.273)(631.18976, 10090.705)(630.1815, 51547.184)(631.18384, 12400.559)(632.1832, 1841.407)(649.1901, 11398.782)(650.1842, 2811.0637)(651.16724, 1849.7778)
Petunidin 3-O-galactoside	MS-only	1	1	1	1	7416.5	1	1	1	93507.7	61678.3	1	1	1	42199.9	1	70465.7	(479.1112, 9993.925)(480.1084, 2653.16)(465.11597, 3662.938)(481.13574, 1164.3867)(464.2529, 9549.876)(465.13525, 601.54)
Petunidin 3-O-glucoside	MS-only	1	1	1	1	7416.5	3000.75	18471.6	9374.25	93507.7	61678.3	1	1	1	42199.9	1	70465.7	(479.10938, 6297.63)(480.1104, 919.9411)(464.3601, 2938.6084)(481.13574, 1164.3867)(463.94022, 7806.9863)(464.8421, 692.2943)
Petunidin 3-O-rhamnoside	MS-only	1	1	1	1	1	1	90876	1	15231	99552.9	1	108660	1	1	1	1	(450.14398, 3188.358)(450.1502, 168.6)(431.62396, 1098.7025)(434.1403, 597.96)(449.41916, 3477.7915)(449.81613, 2931.3135)(431.49152, 2341.1562)(473.4946, 703.5909)(456.1223, 742.77)
Petunidin 3,5-O-diglucoside	MS-only	1	1	1	1	23390.8	1	1	10402.1	1	1	1	1	1	26565	1	16303.2	(630.17883, 62152.273)(649.15936, 12522.158)(650.1627, 2640.3918)
Phloretin	MS-only	215782	140896	22283.5	85160.4	293105	1	312176	65664.7	238713	132325	186728	69055.9	73009	310083	82531.1	170986	(275.12445, 26157.701)(278.09116, 9974.009)(279.09033, 3825.6602)(256.6754, 3889.5273)(258.0816, 1636.441)(277.32266, 15348.542)(279.2143, 11988.479)(280.0996, 13173.774)(258.02634, 9251.417)(259.2544, 5758.722)(261.34003, 1627.21)(299.02283, 1503.1211)(281.24026, 4826.022)
Phloretin 2'-O-xylosyl-glucoside	MS-only	133513	32166.8	4830	19372.5	5011.67	4600.92	113161	1	1	1	1	1	220626	543565	1	275843	(572.17426, 12219.474)(573.1791, 2221.698)(550.15424, 1704.486)(556.1978, 2511.3025)(591.1528, 15765.295)(592.1554, 3252.4402)(574.5809, 4383.3374)(574.1452, 470.41)
Phloridzin	MS-only	150260	44111.7	11458.6	13247.2	28799	21728.7	51941.9	10025.5	1	1	1	1	81640.1	44797.8	25749.2	27488.8	(437.46994, 3824.997)(439.7774, 9995.949)(440.49203, 5963.7734)(421.47308, 883.99786)(423.1443, 356.77)(440.5283, 24207.238)(442.27985, 10131.168)(443.15744, 5085.2944)(420.57498, 4168.7275)(464.0432, 1249.9596)(441.57904, 3593.76)(442.1122, 484.98)
Phlorin	MS-only	288305	65569.5	57871.5	76192.1	497885	23907.4	149180	116155	177559	840075	311470	449348	203949	446566	228951	360474	(289.3546, 22938.629)(291.0236, 6893.566)(292.0879, 5892.688)(271.0972, 2754.8467)(275.0935, 930.2)(290.20908, 14935.956)(291.52435, 5188.714)(274.842, 1656.6741)(312.3036, 2570.6343)(314.45135, 1058.4719)(316.0785, 1861.48)(293.29642, 4119.6597)(296.07224, 951.38666)
Piceatannol	MS-only	744491	182188	1	41967.3	1	1	1	1	612858	216838	482628	604627	407056	768770	475855	912588	(244.34027, 10325.958)(248.33475, 2711.6875)(227.96753, 5901.584)(228.32013, 451.28998)(229.0682, 457.62)(245.21036, 10455.039)(246.0926, 1714.7294)(247.0784, 1607.78)(228.65828, 1435.4984)(231.07935, 836.69336)(232.079, 1350.5)(270.1271, 1288.3519)(272.07593, 583.19995)(249.92728, 12323.997)(250.0593, 2214.941)(251.05356, 3016.109)
Piceatannol 3-O-glucoside	MS-only	338298	170988	75400.4	19759.3	246897	62525.8	47557.4	78964.8	89647	18471.7	1	1	111407	252535	57815.2	56035.6	(406.85843, 7713.7188)(408.58087, 5818.607)(409.673, 11727.511)(410.288, 3414.3284)(411.1508, 1073.93)(390.1955, 1710.9446)(392.121, 722.59)(409.11285, 2959.6292)(409.9757, 7547.5347)(410.14108, 3933.4631)(411.1508, 247.32)(390.61597, 3732.303)(393.63736, 151.64)(430.7968, 2272.0044)(411.38406, 5379.8413)(412.11298, 1149.395)
Pigment A	MS-only	250769	118410	39168	48037.2	302531	5139.08	32691	5610.33	1	1	1	1	187229	443853	8543.78	221572	(591.15125, 15497.251)(592.1546, 2460.7568)(637.16534, 876.9069)(638.16876, 224.29001)(617.1361, 1004.78)
Pinocembrin	MS-only	1.56059e+06	1.40343e+06	3.36418e+06	1.15211e+06	185114	146274	115097	97821.2	130913	1	1	17203.1	1.37523e+06	954638	2694821	1.28172e+06	(256.07266, 7113.139)(257.08148, 1873.3601)(240.06976, 2360.9463)(243.0692, 1585.39)(257.16656, 8983.918)(258.75217, 2325.015)(262.0879, 1910.7)(239.75589, 9872.646)(240.07217, 181.53)(282.0752, 6096.498)(261.85452, 4497.2075)
Pinoresinol	MS-only	1.80856e+06	2.10939e+06	295254	1.14748e+06	1	1	1	1	849473	290150	584706	120582	23570.6	152016	1	175866	(358.588, 5188.2295)(360.0117, 2183.3171)(361.14594, 3878.475)(363.1454, 5771.32)(341.92444, 2380.355)(343.88354, 1398.5874)(345.14325, 3898.655)(359.668, 12643.69)(360.95755, 5160.444)(362.55627, 2567.8489)(343.14166, 8996.542)(344.147, 8082.0933)(344.81656, 4940.297)(383.53925, 2232.4868)(385.14374, 2466.4705)(386.13577, 597.0267)(365.92902, 12644.617)(367.24295, 7780.334)(367.18576, 2586.311)(…
Pinosylvin	MS-only	647484	445981	67028.5	131064	1	1	1	1	560887	364230	420971	667033	748663	1557260	489011	918094	(213.75339, 10320.496)(214.91074, 7071.5034)(215.0969, 2496.85)(195.98221, 2889.0552)(197.90547, 1958.2781)(197.0795, 286.53)(213.29211, 27691.414)(214.28601, 4672.6353)(215.09465, 2139.715)(196.32796, 7520.7935)(198.42429, 972.11664)(237.63867, 3302.858)(239.08095, 4329.11)(218.83086, 1949.0693)(220.70699, 1423.5654)(222.02235, 1818.4642)
Pinotin A	MS-only	218271	63284.4	17465.9	45017.2	78564.7	13281.8	82462.9	40332.4	7983.22	16884.8	22881.7	31618	53663.4	162932	1	96301.1	(630.1874, 40806.273)(631.18976, 10090.705)(630.1815, 51547.184)(631.18384, 12400.559)(632.1832, 1841.407)(649.1901, 11398.782)(650.1842, 2811.0637)(651.16724, 1849.7778)
Poncirin	MS-only	314864	23756.9	15441.3	37963.6	101724	15012.2	101619	70674.7	1	1	1	1	79011.6	331064	17876.3	184170	(595.1641, 6383.809)(596.21497, 2096.4778)(577.17725, 5500.223)(578.182, 1287.89)(596.84326, 3804.79)(599.5507, 8723.037)(617.4236, 16842.633)(618.46936, 4512.843)(620.39545, 1766.6179)
Prodelphinidin trimer C-GC-C	MS-only	1	1	1	1	86672	1	1	1	1	1	1	1	1	1	1	1	(887.2264, 1340.9633)(883.2329, 5737.9634)
Prodelphinidin trimer GC-C-C	MS-only	1	1	1	1	86672	1	1	1	1	1	1	1	1	1	1	1	(887.2264, 1340.9633)(883.2329, 5737.9634)
Protocatechuic acid	MS-only	1	1	1	1	1	1	29090.4	1	1	1	1	1	1	1	1	1	(141.0334, 111.12)(159.0099, 5008.86)
Protocatechuic acid 4-O-glucoside	MS-only	104985	153133	40028	76243	213619	160878	423658	87799.6	1	1	1	1	84325.2	115252	87630.8	89324.1	(317.97235, 7023.1353)(320.18652, 5033.513)(321.0833, 486.75)(299.25922, 15649.503)(300.42337, 5282.841)(301.25967, 4899.5747)(302.17517, 1908.642)(303.07898, 982.0266)(319.28918, 5633.4053)(321.73703, 829.52185)(300.37354, 11894.811)(300.37015, 6098.407)(303.082, 10464.51)(341.12875, 4071.0908)(342.26923, 747.3404)(343.07385, 615.4375)(322.55798, 2567.677)(324.0598, 1408.7312)
Protocatechuic aldehyde	MS-only	1	1	1	1	2.41919e+06	1.57732e+06	9.39507e+06	509122	1.03809e+07	1	2.87695e+06	55106	1	1	1	1	(141.61288, 8572.448)(123.69696, 161.70332)(139.66737, 716.72253)(124.0347, 911.56)(143.01158, 178438.42)(144.01178, 11493.899)(145.01605, 360.365)
Psoralen	MS-only	2113	21662.5	1	52052.2	1	58301.8	18093.8	13321	52298.4	1	1	1	1	1	1	1	(169.24503, 3040.164)(187.74455, 3859.5)(171.03017, 7638.8784)(212.02617, 9017.003)(193.0135, 1116.7833)
Pterostilbene	MS-only	1.76588e+06	4.94291e+06	60227.9	1.18685e+06	666879	1.24619e+06	1632516	1.96266e+06	1.96509e+06	506053	2.90664e+06	4.70428e+06	2.04249e+06	5.08257e+06	3.0442e+06	2.19916e+06	(257.46152, 40795.016)(258.47217, 15247.855)(260.23837, 15376.819)(260.81534, 12895.431)(261.12283, 3930.195)(239.69289, 8381.665)(241.04164, 5714.2466)(242.4292, 2380.0562)(242.4471, 10177.48)(243.1142, 484.71)(258.23062, 5615.322)(259.7881, 12258.957)(260.61325, 10751.523)(261.23962, 4375.9907)(239.91136, 13064.43)(241.96622, 13468.068)(243.03781, 3989.2139)(244.1176, 1103.01)(280.2628, 10006.1…
Punicalagin	MS-only	75439.8	215322	16417.5	215252	199920	126610	1	68439.8	94614	20435.4	1	1	13215.2	56392.8	1	10342.3	(1085.1033, 5810.8574)(1086.1086, 1190.0886)(1107.7164, 3982.046)(1109.049, 1996.5669)(1110.8191, 895.0477)(1112.8458, 1306.0621)(1113.4769, 1154.1113)(1114.0491, 1968.5676)(1093.0654, 68910.76)(1094.0667, 43650.52)(1095.0677, 2099.7688)
Pyrogallol	MS-only	1	1	1	1	1	1	1	1	13247902	4.09956e+06	3182399	1.53387e+06	1	140061	1	347205	(127.03358, 334945.44)(128.03441, 63104.316)(131.0454, 588.08)(112.03063, 127.98667)(130.54904, 2079.525)(151.80457, 3210.1702)(152.02756, 3750.095)(131.01103, 1080.5851)
Quercetin 3-O-(6	MS-only	115176	169395	58623.4	131232	89959.3	263537	89237.7	296217	505492	347529	181670	303604	136196	87823.6	165884	55318.6	(678.76654, 10801.105)(697.81866, 1310.5455)(717.0749, 554.8173)(606.55255, 1013.3672)(538.08777, 1816.848)(704.6258, 15387.576)(715.1617, 2937.7449)(718.284, 1108.9756)(719.1747, 1926.095)(552.11584, 3055.024)(538.0932, 1773.2599)(728.02094, 466.89124)(740.158, 618.95)(583.16675, 2666.1753)(557.0669, 1753.1685)
Quercetin 3-O-acetyl-rhamnoside	MS-only	1	1	1	1	1	1	1	1	12837.7	1	1	1	1	1	1	1	(475.111, 2449.5)(473.1219, 6329.3)
Quercetin 3-O-arabinoside	MS-only	139804	68475.6	15695.9	57770.6	1	1	1	1	36188	183926	23915.3	49605.4	58776.1	69498.4	40466	35604.2	(435.63782, 8986.123)(436.67444, 3406.7988)(438.084, 1273.7699)(421.0821, 5092.025)(435.10132, 11430.056)(436.1055, 2762.8804)(421.0814, 6829.568)(422.0841, 433.95)
Quercetin 3-O-galactoside 7-O-rhamnoside	MS-only	1	1	1	1	1	1	1	1	1	1	1	1	8911.38	1	1	1	(592.1548, 4135.0)(637.1641, 414.52)
Quercetin 3-O-rhamnosyl-galactoside	MS-only	1	1	1	1	1	1	1	1	1	1	1	1	8911.38	1	1	1	(592.1548, 4135.0)(637.1641, 414.52)
Quercetin 3-O-rhamnosyl-rhamnosyl-glucoside	MS-only	65222	53720.5	1	21389.2	39522.4	7396.08	85666.2	1	1	1	1	1	105656	163536	1	71673.6	(763.2382, 9051.163)(779.2078, 6149.1626)(780.209, 3981.7307)(781.2087, 469.8)(766.2244, 407.71)
Quercetin 3-O-rutinoside	MS-only	1	1	1	1	1	1	1	1	1	1	1	1	8911.38	1	1	1	(592.1548, 4135.0)(637.1641, 414.52)
Quercetin 3-O-sophoroside	MS-only	1	1	1	1	90599.2	1	19578.3	47018.7	7983.22	18075.7	23457.1	31618	44020.4	183944	1	89203.4	(630.17926, 42674.906)(631.1819, 10057.516)(632.58325, 58162.895)(633.186, 262864.12)(649.1559, 9023.707)(650.1591, 1542.0817)
Quercetin 3-O-xyloside	MS-only	139804	68475.6	15695.9	57770.6	1	1	1	1	36188	183926	23915.3	49605.4	58776.1	69498.4	40466	35604.2	(435.63782, 8986.123)(436.67444, 3406.7988)(438.084, 1273.7699)(421.0821, 5092.025)(435.10132, 11430.056)(436.1055, 2762.8804)(421.0814, 6829.568)(422.0841, 433.95)
Quercetin 3-O-xylosyl-glucuronide	MS-only	87769.1	60967.4	268461	95823.2	46284.5	275371	1	431191	1.20298e+06	872639	838245	600328	65031.6	15975.2	134404	38254.4	(617.1359, 888.758)(615.08057, 34562.36)(616.08356, 5931.2573)(617.08453, 1342.4967)
Quercetin 3-O-xylosyl-rutinoside	MS-only	88391.3	1	2575.4	1	1	1	1	1	1	55676.3	1	1	1	1	1	1	(724.18555, 1612.8267)(731.1977, 3118.8723)(747.1703, 7567.7324)(748.17316, 1444.5538)
Quercetin 3,4'-O-diglucoside	MS-only	1	1	1	1	90599.2	1	19578.3	47018.7	7983.22	18075.7	23457.1	31618	44020.4	183944	1	89203.4	(630.17926, 42674.906)(631.1819, 10057.516)(632.58325, 58162.895)(633.186, 262864.12)(649.1559, 9023.707)(650.1591, 1542.0817)
Quercetin 7,4'-O-diglucoside	MS-only	1	1	1	1	90599.2	1	19578.3	47018.7	7983.22	18075.7	23457.1	31618	44020.4	183944	1	89203.4	(630.17926, 42674.906)(631.1819, 10057.516)(632.58325, 58162.895)(633.186, 262864.12)(649.1559, 9023.707)(650.1591, 1542.0817)
Resveratrol	MS-only	655304	340957	76446.6	138630	901146	106591	345088	158982	251061	725155	410823	582202	1.02461e+06	1.90325e+06	291622	397584	(229.40096, 7758.122)(229.58113, 2360.4275)(211.82693, 10179.741)(213.16739, 900.4268)(214.0847, 3568.0)(231.82967, 8668.876)(231.8967, 22036.4)(213.56131, 10741.573)(213.99527, 5886.5527)(253.15613, 3159.5366)(252.06586, 338.93)(233.32834, 23212.463)(234.25412, 1595.0264)(235.05885, 2897.7166)
Resveratrol 3-O-glucoside	MS-only	1	1	1	1	113366	93007.1	49119.1	71706.4	1	1	1	1	148848	1.01984e+06	1	203389	(391.1389, 1497.0851)(393.13458, 1201.2275)(394.1518, 1003.29)(373.98346, 664.17145)(374.62662, 918.4883)(377.13324, 3313.855)(395.0723, 23650.379)(394.14343, 1282.84)(374.798, 2791.0818)(377.6465, 2002.115)(378.1416, 252.59)(413.6888, 1217.6357)(418.1426, 465.79)(395.26373, 10583.838)(396.21188, 1218.77)(397.11984, 1336.3625)
Resveratrol 5-O-glucoside	MS-only	1	1	1	1	113366	93007.1	49119.1	71706.4	30872.4	11699.8	1	1	148848	1.01984e+06	1	203389	(391.1377, 1428.4423)(393.13458, 1201.2275)(394.1518, 1003.29)(373.4944, 1658.8922)(374.62662, 918.4883)(377.13324, 3313.855)(395.1519, 18932.664)(395.48404, 23652.492)(374.798, 2791.0818)(377.6465, 2002.115)(378.1416, 252.59)(413.6888, 1217.6357)(418.1426, 465.79)(395.55386, 9531.105)(396.21188, 1218.77)(397.11984, 1336.3625)
Rhamnetin	MS-only	1	41030.9	1	1	105757	1	18904.6	1	1	1	1	1	1	1	1	1	(317.0541, 9103.49)(319.0716, 145.06)(302.06384, 1479.9976)(303.0673, 2117.51)(320.32306, 5784.838)(322.083, 1532.47)(300.06674, 7195.355)(301.0695, 5863.97)(342.89944, 855.9816)(321.0422, 2420.353)
Rhoifolin 4'-O-glucoside	MS-only	46986.1	11927.5	1	1	75537.2	10464.6	38075.8	59359.7	1	71796.2	43561.2	21842.3	120315	193726	1	86997.6	(764.8406, 4597.9873)(765.83954, 1971.729)(766.2256, 402.54834)
Rosmadial	MS-only	2.51509e+06	5.04052e+06	645000	2.42783e+06	6.49575e+06	1	8103123	93745.9	424465	70720	1	158299	309481	1.68455e+06	1	717858	(344.8007, 142417.38)(345.16336, 26529.768)(346.16736, 2636.6914)(326.17377, 95245.08)(327.15167, 16501.557)(328.15805, 819.24)(346.16574, 10345.563)(347.8383, 1935.9999)(349.17877, 2826.46)(328.3512, 464033.88)(329.16428, 101626.516)(330.16718, 21653.107)(331.16867, 16155.824)(332.16785, 8746.377)(368.49847, 4430.066)(370.4978, 12522.029)(371.31152, 10577.375)(372.15552, 16500.41)(350.44635, 415…
Rosmanol	MS-only	1	1	1	1	1	1.6814e+07	8.79521e+07	1	7.62305e+07	4.78498e+07	1	1	6.98863e+07	2.02616e+08	1	5.62197e+07	(346.32825, 8257.318)(347.1822, 2282.31)(328.1671, 3336752.2)(329.16818, 595686.8)(330.1698, 113435.195)(331.16602, 7811.375)(350.45892, 16572.82)(349.69397, 3917.025)(351.2048, 27202.28)(352.1892, 17859.18)(369.69965, 9398.879)(371.2859, 2773.4385)(373.30737, 4921.803)(374.1736, 7366.9517)(351.24506, 98385.18)(352.73355, 11079.298)(356.165, 9781.97)
Rosmarinic acid	MS-only	204957	96414.6	54908.2	66018.9	59702.2	106435	179095	172138	55668.6	19308.6	10309.7	1	110800	176711	57235.2	218017	(361.21, 6439.728)(363.1349, 10731.947)(364.0719, 2676.329)(364.59366, 518.24)(343.16428, 3104.0178)(343.0716, 436.25)(362.94016, 7820.719)(364.0962, 1177.145)(347.70438, 180695.53)(348.09918, 145958.38)(385.0702, 42269.34)(369.81213, 5233.775)
Sakuranetin	MS-only	1	1	1	1	417629	424244	1.25245e+06	652560	67895.7	25372.2	328584	571816	88620.2	105396	272520	124566	(286.52084, 15384.591)(288.20996, 7341.711)(289.08856, 40609.953)(270.91504, 3462.1816)(270.0785, 1082.19)(287.88956, 30481.555)(288.17667, 3449.6533)(289.108, 393.74)(272.09036, 5222.2534)(272.5065, 7012.4536)(273.0994, 83.035)(309.84064, 2246.5674)(310.07806, 491.73)(292.42484, 5739.2393)(295.48157, 1203.0779)
Schottenol ferulate	MS-only	600962	91642.5	24798.4	27025.5	1	1	1	1	80365.4	1	23615.3	29191.4	333771	524746	1	320785	(593.7458, 118089.35)(595.17175, 48006.086)(596.1445, 11160.68)(594.68994, 8296.752)(595.44403, 4811.97)(574.24054, 25931.139)(575.3223, 11454.733)(576.34766, 4217.394)(577.881, 1963.3245)(577.6409, 2442.308)(578.4454, 723.98)(591.9327, 38246.355)(593.4342, 25477.197)(596.4514, 14389.66)(574.0973, 22420.492)(575.4247, 13017.335)(576.427, 2659.915)(577.4411, 3393.44)(578.4455, 352.19)(579.4365, 44…
Scopoletin	MS-only	4.57422e+06	4.04019e+06	4.43579e+06	4.76241e+06	1.00859e+07	6.05373e+06	3385506	7.23066e+06	1.93068e+07	7522067	2.40986e+06	5.9124e+06	4.11843e+06	8.20075e+06	4.45438e+06	6.0996e+06	(193.0481, 5671.4644)(175.03271, 34421.457)(177.43784, 1090.4305)(193.04735, 511.58096)(175.43706, 7775.2085)(217.5396, 142288.47)(216.20667, 26697.893)(217.03595, 926.30084)(197.1106, 57411.406)(198.02232, 5799.661)(199.0191, 1278.8756)
Scutellarein	MS-only	166588	115043	22244.1	95607.7	76758.8	71887.2	74467.1	44595.4	50417.4	84184.8	1	17626.1	124381	132510	75267.7	60637.7	(287.1382, 2105.2622)(268.0342, 431.92)(287.0633, 1393.57)(270.0486, 2468.7)(313.96176, 1674.0862)(310.0414, 1000.7)(291.02478, 10800.382)
Secoisolariciresinol-sesquilignan	MS-only	87138.2	40748.1	1	35983.3	1	19996.5	127801	1	9755.78	49396.1	46324.2	59171.1	56123.1	116034	12658	111920	(559.48175, 2416.7837)(560.2397, 2472.526)(561.2391, 2831.72)(542.0316, 2850.2705)(542.682, 1290.3568)(559.243, 2703.5017)(560.2449, 1041.995)(542.001, 4545.692)(543.9903, 1075.5312)(544.2415, 327.93)(581.9408, 4558.845)(582.3074, 1718.7664)(564.97864, 2140.6936)
Sesamin	MS-only	4.54328e+06	1.17193e+06	383944	603985	693777	806074	1285748	522550	4.31418e+06	4.16402e+06	4.34358e+06	3957913	1.79539e+06	1.82735e+06	1.42209e+06	919454	(355.87454, 4543.1387)(356.9888, 3893.0183)(358.11346, 4836.41)(337.04562, 5508.409)(339.10703, 576.6983)(356.26614, 2631.6987)(358.6356, 2871.6436)(337.16376, 7701.872)(338.11182, 1532.4524)(377.192, 104038.85)(378.19528, 12770.435)(379.09906, 2763.5728)(362.49222, 8446.103)(363.98068, 4377.6294)(364.0978, 1671.0234)
Sesaminol	MS-only	318665	77128.6	188451	59823.8	403977	87684.3	154098	27631.2	39056.8	1	1	33141.7	104897	368034	32529.4	127876	(373.36087, 996.37744)(352.8038, 3306.817)(356.61035, 3220.565)(373.6268, 1343.3082)(353.75696, 6521.619)(354.6151, 188.595)(357.1102, 1836.04)(395.1977, 8252.853)(396.02936, 2270.315)(396.1042, 1517.93)(375.4581, 10258.115)(376.84332, 39546.086)(378.60242, 16772.025)(379.1009, 6874.0)
Sesamol	MS-only	1	1	1	1	2.41919e+06	1.57732e+06	9.39507e+06	509122	1.03809e+07	1	2.87695e+06	55106	1	1	1	1	(141.61288, 8572.448)(123.69696, 161.70332)(139.66737, 716.72253)(124.0347, 911.56)(143.01158, 178438.42)(144.01178, 11493.899)(145.01605, 360.365)
Sesamolin	MS-only	1	1	1	1	247275	20693.8	130904	1	17502.6	1	1	1	1	316502	1	102592	(374.123, 232.05)(352.1455, 3002.8628)(371.1196, 149.3)(353.51166, 6584.4434)(354.6151, 188.595)(357.1102, 1836.04)(395.73788, 9743.347)(396.10278, 2795.8572)(376.07953, 3846.3674)
Sesamolinol	MS-only	5.02612e+06	1.58149e+06	400530	966835	1.20097e+06	611008	2.02434e+06	999152	1.26392e+06	7557988	3.43522e+06	4.46747e+06	2.44319e+06	2.29095e+06	1.61236e+06	1.84183e+06	(375.15643, 1030.7845)(375.29272, 740.51166)(355.4557, 1269.6927)(357.23914, 1659.9674)(376.8276, 950.34314)(378.1445, 7163.84)(356.22433, 2027.6913)(359.06628, 1843.0719)(360.13306, 491.02664)(395.34656, 5882.496)(396.17847, 1163.9194)(397.11856, 1452.7949)(377.09897, 84741.36)(378.13828, 10115.826)(379.09933, 2978.9045)
Sinapaldehyde	MS-only	1258224	1.08104e+06	135697	687023	738990	476286	785555	293362	257850	787232	445165	646750	1.0085e+06	1.26058e+06	424849	641502	(208.07413, 28005.781)(209.07593, 1964.4893)(191.06729, 2046.395)(210.56615, 17132.207)(211.70715, 3193.8486)(213.37563, 3751.923)(214.0882, 5890.44)(192.30112, 18569.227)(193.07993, 1380.7612)(231.20027, 7712.914)(232.0655, 150.02)(213.31413, 12493.144)
Sinapic acid	MS-only	1	1	1	1	4.6004e+06	614424	1.92123e+06	1.7854e+06	5.70889e+06	2.20414e+06	3.28794e+06	2589838	27371.5	172979	2248035	130269	(224.5483, 5795.1475)(225.82468, 383.33624)(206.08165, 3929.0088)(207.06355, 350.175)(227.20702, 7142.283)(227.087, 375.675)(207.0643, 4376.512)(208.0756, 241.89)(249.61336, 4547.56)(250.06491, 2013.7607)(251.06064, 1463.97)(229.04846, 225313.0)(230.05255, 16775.416)(231.05634, 1196.0433)
Sinapine	MS-only	531984	539461	14843.5	40930.9	597292	35621.8	881104	164548	444113	2.90163e+07	1.84849e+07	3.12375e+07	113586	1.00586e+06	1	169992	(313.39798, 15429.95)(311.4461, 6401.0557)(295.12036, 4701.5522)(297.16492, 5407.78)(311.84567, 2430.3616)(295.8731, 3386.6921)(296.1772, 183.07)(337.2034, 15137.539)(337.30698, 8937.499)(338.15988, 3534.3901)(317.94968, 169289.61)(319.07697, 26070.867)(320.05206, 6459.4224)(320.15314, 3171.2683)
Sinensetin	MS-only	5.02612e+06	1.58149e+06	400530	966835	454573	440594	1	707024	1.11774e+06	1.75717e+06	2323990	3.18276e+06	2.44319e+06	2.29095e+06	1.61236e+06	1.84183e+06	(375.19962, 688.71466)(375.29272, 740.51166)(355.40363, 1285.8551)(357.91357, 1784.0339)(376.42444, 1043.5757)(378.1445, 7163.84)(356.14948, 1937.5919)(359.27432, 2025.5555)(360.13306, 491.02664)(395.21533, 5558.3574)(396.19727, 734.6699)(397.1195, 1486.12)(377.09924, 81661.625)(378.15247, 9823.858)(379.1, 2683.2947)
Sitosterol ferulate	MS-only	600962	91642.5	24798.4	27025.5	1	1	1	1	80365.4	1	23615.3	29191.4	333771	524746	1	320785	(593.7458, 118089.35)(595.17175, 48006.086)(596.1445, 11160.68)(594.68994, 8296.752)(595.44403, 4811.97)(574.24054, 25931.139)(575.3223, 11454.733)(576.34766, 4217.394)(577.881, 1963.3245)(577.6409, 2442.308)(578.4454, 723.98)(591.9327, 38246.355)(593.4342, 25477.197)(596.4514, 14389.66)(574.0973, 22420.492)(575.4247, 13017.335)(576.427, 2659.915)(577.4411, 3393.44)(578.4455, 352.19)(579.4365, 44…
Spinacetin 3-O-(2	MS-only	1	1	1	1	1	1	1	1	1	1	1	1	33314.2	13417.2	1	1	(979.28577, 531.36)(980.28845, 6282.74)(980.2861, 5501.56)(987.27655, 611.20996)
Stigmastanol ferulate	MS-only	1	1	1	1	1.2049e+06	395924	220098	214247	720964	1	168523	1	228146	1.83042e+06	1	425353	(595.1742, 8583.436)(596.4549, 9048.88)(596.6874, 8968.319)(597.31494, 6871.067)(597.7869, 6399.9595)(598.4554, 140.85)(574.62854, 14293.725)(575.588, 5486.6177)(577.4403, 1927.8801)(594.95276, 13848.795)(594.8773, 6512.6597)(595.4395, 1695.94)(596.4438, 202.78)(576.44104, 18021.498)(576.4322, 16652.584)(577.4378, 9088.98)(618.08484, 6433.112)(619.5846, 7002.8706)(620.2751, 17921.736)(621.01685, …
Syringaldehyde	MS-only	120221	55767.5	39870.6	58142.4	42262	187113	93357.2	160259	70866.8	49561.9	20228.1	81498.7	69535.6	157484	48499	129359	(183.09766, 8934.191)(184.06479, 1527.459)(166.38615, 340.73334)(183.06372, 6249.794)(184.063, 1193.28)(167.9789, 157779.69)(168.9982, 31745.674)(170.01315, 25305.457)(206.0519, 280.86)(190.63203, 2066.8184)(191.78389, 4391.3384)
Syringaresinol	MS-only	1	1	1	1	137551	68397.4	91594.9	126986	72254.3	65675.6	66986	154362	56526.1	2.68583e+06	40298.9	965288	(419.0978, 4473.334)(420.59665, 2906.5789)(422.17355, 2772.73)(400.3518, 4419.339)(401.66357, 2013.015)(403.66736, 604.5)(404.1653, 392.91)(420.81302, 3141.6719)(421.68008, 11065.042)(422.17316, 7823.5513)(423.18118, 2704.3625)(424.1798, 240.12)(402.2727, 2284.7031)(403.92142, 1768.675)(406.1695, 706.5)(442.5802, 4720.635)(443.23926, 1977.4381)(445.1635, 916.72)(425.18457, 2242.5217)(426.24976, 1…
Syringic acid	MS-only	1	1	1	1	109232	668562	77623.6	265481	1568275	1.43671e+06	1.09916e+06	2.58826e+06	10501.4	55204.6	768886	17427.6	(200.2942, 36007.516)(202.66437, 51375.848)(203.0654, 129037.94)(185.05386, 10041.299)(201.42445, 69360.09)(203.60213, 90711.17)(204.07106, 11051.854)(184.3403, 11452.93)(185.14853, 15401.157)(222.57059, 76713.61)(222.04485, 24257.912)(223.04472, 1455.4707)(206.48787, 2038.6178)
Tangeretin	MS-only	5.02612e+06	1.58149e+06	400530	966835	1.20097e+06	611008	2.02434e+06	999152	1.26392e+06	7557988	3.43522e+06	4.46747e+06	2.44319e+06	2.29095e+06	1.61236e+06	1.84183e+06	(375.15643, 1030.7845)(375.29272, 740.51166)(355.4557, 1269.6927)(357.23914, 1659.9674)(376.8276, 950.34314)(378.1445, 7163.84)(356.22433, 2027.6913)(359.06628, 1843.0719)(360.13306, 491.02664)(395.34656, 5882.496)(396.17847, 1163.9194)(397.11856, 1452.7949)(377.09897, 84741.36)(378.13828, 10115.826)(379.09933, 2978.9045)
Tetramethylscutellarein	MS-only	118919	169490	822861	1	377756	20599.3	74353	1	1	180537	1	48145.6	171640	247934	1	137539	(342.34644, 4278.834)(325.31213, 9217.269)(326.82007, 6151.3384)(328.10358, 3713.515)(345.3431, 5919.399)(345.1318, 3920.7163)(326.39886, 692.9893)(326.1162, 534.83997)(366.4335, 1332.9801)(348.09625, 14546.5625)(351.24026, 3692.4575)(351.59644, 4379.343)(351.0909, 9088.94)
Theaflavin	MS-only	1	1	1	1	1	1	1	1	1	113137	1	4976.44	1	1	1	1	(569.1242, 5580.7437)(547.1329, 1804.33)(548.1183, 1875.55)(571.1165, 1975.1299)
Thymol	MS-only	1	1	1	1	1	1	199712	1	1	1	1	1	1	1	1	1	(173.0901, 7130.6934)(157.09346, 6086.0366)
Todolactol A	MS-only	179182	144017	78991	55582.1	1	1	1	1	135136	501792	553001	683609	95085.2	452272	360610	892210	(377.06055, 5764.7646)(378.39438, 1292.0624)(379.15988, 9523.372)(380.4976, 1553.79)(358.8299, 4286.2085)(359.81717, 1090.2222)(361.64395, 413.61)(377.936, 2575.2502)(380.05847, 4818.013)(381.3681, 2317.5278)(382.16864, 4160.66)(360.1776, 11202.816)(361.5027, 5375.4014)(362.88947, 4087.187)(400.32382, 1321.7844)(401.1443, 696.22504)(383.76508, 2037.4436)(385.38992, 1366.2238)(385.54422, 1563.1199…
Trachelogenin	MS-only	1.85981e+06	2.13083e+06	395905	786839	2.7685e+06	1.29454e+06	1.38266e+06	1062106	1.44382e+06	1.62777e+06	1.46618e+06	2.00058e+06	1.49271e+06	4.63842e+06	293674	1958978	(388.16357, 3873.4084)(389.65308, 4110.7397)(391.1667, 650.65)(370.47644, 1844.4304)(371.14835, 271.80142)(389.1953, 73611.414)(390.1979, 14927.251)(391.23618, 2882.039)(392.49695, 1604.4784)(373.31265, 4560.3306)(375.14413, 5466.665)(375.66864, 6256.356)(376.008, 6144.5107)(376.1571, 5558.5435)(411.7303, 3711.9907)(412.98227, 805.8203)(415.1608, 124.05)(395.4313, 3862.4875)(397.71786, 5431.5386)…
Tyrosol	MS-only	2.96291e+06	11804659	5.01512e+06	7.33167e+06	2.56077e+06	6.21871e+06	1.34955e+07	1.58193e+06	530080	163067	63845.1	128947	35015.5	1.38521e+06	1	1.01649e+06	(138.06548, 293996.72)(139.06815, 42289.16)(140.07265, 1389.08)(122.44525, 23886.154)(124.06705, 2013.0936)(142.03098, 18495.844)(142.24042, 6213.5337)(122.32078, 1212.8859)(164.17259, 5339.4688)(165.40033, 2335.8347)(144.73685, 10041.487)(145.05234, 1065.7424)
Umbelliferone	MS-only	708710	571513	485248	476965	497879	300244	718336	692426	462853	395724	719104	351198	710111	773252	337493	817162	(167.044, 58.37)(145.02094, 75.17667)(147.03452, 20728.55)(149.0352, 83.01)(185.01979, 8086.436)(168.01305, 358.33997)
Vanillin	MS-only	157071	139553	31134.5	94547.8	184499	192736	157804	164608	602264	430473	224983	183564	102346	328525	91684.3	117576	(152.60005, 5362.553)(153.053, 186.38)(135.21426, 3309.8032)(139.04662, 2524.3167)(154.14442, 8014.556)(155.0569, 1696.13)(135.9016, 5261.9243)(175.13496, 8101.0723)(176.04535, 599.46)(157.11664, 4827.678)(158.01933, 865.0633)
Verbascoside	MS-only	933798	299405	80819.9	204946	210760	142860	417466	203992	123977	144727	95641.3	121254	247016	849964	1	506962	(624.261, 3554.0002)(625.2059, 924.6716)(611.2061, 171214.12)(612.20905, 49543.273)(626.2173, 800.09)(611.20856, 183603.77)(612.2114, 49992.992)(613.21375, 11022.447)(647.19965, 2829.2175)(630.18164, 46045.613)(631.2856, 14235.222)(632.7307, 74170.43)(633.73663, 195680.38)(634.661, 64218.18)(635.1964, 25324.092)
Vitisin A	MS-only	253202	86147.6	21139.7	45794.8	15250.8	33806.2	15332.8	61957	73896.8	329278	175636	184383	116122	134247	86616.7	63469.2	(562.1153, 855.4133)(566.12317, 472.60114)(544.1058, 2703.7207)(545.1079, 1518.6046)(562.1163, 148.77)(544.10785, 3685.8306)(545.10815, 844.74884)(585.1575, 5465.0195)(586.4931, 667.9458)(587.1358, 1464.7954)(569.2136, 1756.8594)(570.9522, 1222.9794)(571.1166, 3074.6199)
Xanthohumol	MS-only	245879	686557	260642	206344	303169	1	1.23755e+06	331110	219003	122519	50351.3	404243	618607	1.82908e+06	214717	692822	(354.2434, 6165.5273)(355.4371, 1519.5568)(357.14084, 3484.3115)(358.65912, 7574.8)(359.1542, 15873.69)(336.3084, 3667.4202)(337.85123, 1512.9314)(341.1521, 91.91)(356.08044, 7640.973)(357.42722, 9497.634)(358.20258, 4386.606)(359.1595, 7391.0356)(360.165, 9790.722)(337.9431, 12056.747)(339.62814, 4095.289)(340.6539, 4728.5103)(341.46243, 1662.0913)(342.1587, 8327.91)(377.88165, 5147.4897)(379.36…
Xanthotoxin	MS-only	1	1	1	1	131257	191509	63740.2	1	29382.1	21519.4	185270	86144.9	20000.2	38693.2	122666	62819	(217.90767, 9347.307)(219.71765, 445.52664)(200.20325, 1292.645)(218.48775, 2168.9321)(200.28987, 1830.1576)(201.05, 319.4)(240.042, 1105.77)(223.1475, 4491.7183)

## Sheet: b. MS-DIAL MSMS annotations
Metabolite name	m/z	Adduct type	Formula	INCHIKEY	SMILES	Total score	MS/MS spectrum
5-Methyl-1H-benzotriazole	134.071	[M+H]+	C7H7N3	LRUDIIUSNGCQKF-UHFFFAOYSA-N	CC1=CC2=C(C=C1)N=NN2	90.8	106.07394:777 134.06966:1108
Tryptophan	205.114	[M+H]+	C11H12N2O2	QIVBCDIJIAJPQS-VIFPVBQESA-N	O=C(O)C(N)CC1=CNC=2C=CC=CC21	90	118.07437:304 132.09117:304 144.09169:670 146.07098:4170 159.104:532 170.07259:296 188.08549:9793 205.11478:256
Guanylurea	103.062	[M+H]+	C2H6N4O	SQSPRWMERUQXNE-UHFFFAOYSA-N	C(=N)(N)NC(=N)O	86	103.06194:5087
NICOTINAMIDE	123.054	[M+H]+	C6H6N2O	DFPAKSUCGFBDDF-UHFFFAOYSA-N	NC(=O)C1=CN=CC=C1	85.8	82.02066:354 95.05667:577 123.05344:419
PSEUDO-ANISATIN	321.131	[M+Na]+	C15H22O6	NOHXYGXFTACADH-JHLBFKOCSA-N	O=C1OCC2(C)C(O)(C(=O)CC3(C1)C(C)CC(O)C23O)C	85.1	321.13049:2114 321.16595:285
2-Phenylacetamide	136.074	[M+H]+	C8H9NO	LSBDFXRDZJMBSC-UHFFFAOYSA-N	N=C(O)CC=1C=CC=CC1	84.9	91.06068:455 136.07262:5381
Isoproturon-didemethyl	179.121	[M+H]+	C10H14N2O	ABBKOIZWGCVCKE-UHFFFAOYSA-N	CC(C)C1=CC=C(NC(O)=N)C=C1	84.7	179.12325:492
Yohimbic Acid	341.183	[M+H]+	C20H24N2O3	AADVZSXPNRLYLV-UHFFFAOYNA-N	OC1CCC2CN3CCC4=C(NC5=CC=CC=C45)C3CC2C1C(O)=O	84.7	341.18301:5366 341.25302:410
Acetaminophen	152.07	[M+H]+	C8H9NO2	RZVAJINKPMORJF-UHFFFAOYSA-N	CC(=Nc1ccc(cc1)O)O	84.6	110.0425:399 135.04144:518 152.06827:3054
2-(2-hydroxy-6-methylhept-5-en-2-yl)-7-(3-methylbut-2-enyl)-2,3-dihydro-1-benzofuran-5-carboxylic acid	397.178	[M+K]+	C22H30O4	GZLIPAFSJXROEC-UHFFFAOYSA-N	O=C(O)C=1C=C(C=2OC(CC2C1)C(O)(C)CCC=C(C)C)CC=C(C)C	84.1	397.17661:1412
(R)-(-)-Phenylephrine	168.101	[M+H]+	C9H13NO2	SONNWYBIRXJNDC-VIFPVBQESA-N	CNC[C@H](O)C1=CC(O)=CC=C1	83.8	96.05165:954 168.07889:4658
Norleucine	132.114	[M+H]+	C6H13NO2	LRQKBLKVPFOOQJ-UHFFFAOYSA-N	O=C(O)C(N)CCCC	83.7	86.10248:1598 132.11345:253
Galaxolidone	273.189	[M+H]+	C18H24O2	PGMHPYRIXBRRQD-UHFFFAOYNA-N	CC1C(C)(C)C2=C(C=C3C(=O)OCC(C)C3=C2)C1(C)C	83.4	273.18869:2035
3`-Aminoacetophenone	136.073	[M+H]+	C8H9NO	CKQHAYFOPRIUOM-UHFFFAOYSA-N	CC(C=1C=CC=C(C1)N)=O	83.3	91.06091:824 119.04496:313 119.05743:350 136.07307:4458
COLFORSIN	433.217	[M+Na]+	C22H34O7	OHCQJHSOBUTRHG-KGGHGJDLSA-N	O=C(OC1C(O)C2C(C)(C)CCC(O)C2(C)C3(O)C(=O)CC(OC13C)(C=C)C)C	82.5	433.21649:3684
Maltol	127.034	[M+H]+	C6H6O3	XPCTZQVDEJYUGT-UHFFFAOYSA-N	O=C1C=COC(=C1O)C	82.5	81.0244:273 83.04046:2997 99.03711:265 127.03244:295
(2R)-2-[(2R,5S)-5-[(2S)-2-hydroxybutyl]oxolan-2-yl]propanoic acid	239.121	[M+Na]+	C11H20O4	HTCUURQJNZBKIA-XFWSIPNHSA-N	O=C(O)C(C)C1OC(CC1)CC(O)CC	82.4	239.10788:644
Melibiose	365.107	[M+Na]+	C12H22O11	DLRVVLDZNNYCBX-ZZFZYMBESA-N	OCC1OC(OCC2OC(O)C(O)C(O)C2O)C(O)C(O)C1O	82.3	365.11194:2735 365.17081:307
2-Butanone, 4-[3-(beta-D-glucopyranosyloxy)-4-hydroxy-2,6,6-trimethyl-1-cyclohexen-1-yl]	411.195	[M+Na]+	C19H32O8	JVIDANAJZDBKRL-UHFFFAOYNA-N	CC(=O)CCC1=C(C)C(OC2OC(CO)C(O)C(O)C2O)C(O)CC1(C)C	82.3	411.194:3599
2-hydroxy-4-methoxy-3,5-bis(3-methylbut-2-enyl)-6-(2-phenylethyl)benzoic acid	431.217	[M+Na]+	C26H32O4	KTBAIBUBSGVINZ-UHFFFAOYSA-N	O=C(O)C=1C(O)=C(C(OC)=C(C1CCC=2C=CC=CC2)CC=C(C)C)CC=C(C)C	82.1	377.20026:379 395.21198:349 413.22595:775 431.23474:1656
3-Buten-2-one, 4-[4-(beta-D-glucopyranosyloxy)-2-hydroxy-2,6,6-trimethylcyclohexylidene]	409.188	[M+Na]+	C19H30O8	OSUSRWMGHUUXBY-UHFFFAOYNA-N	CC(=O)C=C=C1C(C)(C)CC(CC1(C)O)OC1OC(CO)C(O)C(O)C1O	81.8	409.17844:2868
(2R,3R,4S,5S,6R)-2-[6-hydroxy-3-[(E)-3-hydroxybut-1-enyl]-2,4,4-trimethylcyclohexyl]oxy-6-(hydroxymethyl)oxane-3,4,5-triol	413.21	[M+Na]+	C19H34O8	FPWYMVMNRFRHQC-BVWWHRDXSA-N	OCC1OC(OC2C(O)CC(C)(C)C(C=CC(O)C)C2C)C(O)C(O)C1O	81.6	413.20874:3834
Pilocarpine	209.134	[M+H]+	C11H16N2O2	QCHFTSOMWOSFHM-WPRPVWTQSA-N	CC[C@H]1[C@@H](CC2=CN=CN2C)COC1=O	81.2	209.14047:479
Proline-hydroxyproline	229.115	[M+H]+	C10H16N2O4	ONPXCLZMBSJLSP-UHFFFAOYNA-N	O=C(O)C1N(C(=O)C2NCCC2)CC(O)C1	81.2	229.11497:1410
Huperzine A	265.119	[M+Na]+	C15H18N2O	ZRJBHWIHUMBLCN-UHFFFAOYSA-N	OC=1N=C2C(=CC1)C3(N)C(=CC)C(C=C(C)C3)C2	80.6	265.12561:2789 265.15967:889
[(2R,3R,4S,5S,6R)-3-acetyloxy-2-(acetyloxymethyl)-5-hexanoyloxy-6-[(2S,3R)-2,3,4-trihydroxybutoxy]oxan-4-yl] 14-hydroxytetradecanoate	715.385	[M+Na]+	C34H60O14	QYCCCSUFDHWKRW-KSHKLCIXSA-N	O=C(OCC1OC(OCC(O)C(O)CO)C(OC(=O)CCCCC)C(OC(=O)CCCCCCCCCCCCCO)C1OC(=O)C)C	80.2	715.38391:1521
Koumidine	295.174	[M+H]+	C19H22N2O	VXTDUGOBAOLMED-CPEJFPLXSA-N	C\C=C1/CN2[C@H]3CC4=C(NC5=CC=CC=C45)[C@@H]2C[C@H]1[C@@H]3CO	80.2	295.17468:1653
3-(2,4-dihydroxyphenyl)-7-hydroxy-6,8-bis(3-methylbut-2-enyl)-2,3-dihydrochromen-4-one	409.194	[M+H]+	C25H28O5	QUBRRXBPXPHDJO-UHFFFAOYSA-N	O=C1C=2C=C(C(O)=C(C2OCC1C3=CC=C(O)C=C3O)CC=C(C)C)CC=C(C)C	80.1	409.1785:2391
Iminostilbene	194.097	[M+H]+	C14H11N	LCGTWRLJTMHIQZ-UHFFFAOYSA-N	N1C2=CC=CC=C2C=CC2=CC=CC=C12	80.1	194.09612:1966
Speciofiline	369.181	[M+H]+	C21H24N2O4	JMIAZDVHNCCPDM-PMJXBNNDSA-N	COC(=O)C1=CO[C@@H](C)[C@@H]2CN3CC[C@@]4([C@H]3C[C@H]12)C(O)=NC1=CC=CC=C41	80	207.11539:940 369.1803:2211 369.2543:283
HYDROQUINIDINE	327.202	[M+H]+	C20H26N2O2	LJOQGZACKSYWCH-UHFFFAOYSA-N	OC(C=1C=CN=C2C=CC(OC)=CC21)C3N4CCC(C3)C(C4)CC	79.8	131.05815:423 327.16794:253 327.20081:2071
13,15-dihydroxy-9-methoxy-5-methyl-4-oxabicyclo[10.4.0]hexadeca-1(12),13,15-triene-3,11-dione	345.132	[M+Na]+	C17H22O6	LBVPDFGFLMFDPI-UHFFFAOYSA-N	O=C1OC(C)CCCC(OC)CC(=O)C=2C(O)=CC(O)=CC2C1	79.7	345.13245:1370 345.21774:306
7alpha-Voacangine hydroxyindolenine	385.214	[M+H]+	C22H28N2O4	AVRFPRAAVSCSSZ-GSEWTJHMSA-N	CC[C@@H]1C[C@@H]2CN3CCC4(O)C5=C(C=CC(OC)=C5)N=C4C(C2)(C13)C(=O)OC	79.7	385.17575:470 385.21185:6239
Corynanthine	355.2	[M+H]+	C21H26N2O3	BLGXFZZNTVWLAY-UHFFFAOYNA-N	COC(=O)C1C(O)CCC2CN3CCC4=C(NC5=CC=CC=C45)C3CC12	79.7	355.19977:1269
3-Acetylphenanthrene	221.096	[M+H]+	C16H12O	JKVNPRNAHRHQDD-UHFFFAOYSA-N	CC(C=1C=CC=2C=CC3=CC=CC=C3C2C1)=O	79.5	221.09554:1308
Gelsenicine	327.167	[M+H]+	C19H22N2O3	BIGABVPVCRHEES-NWPJSNQLSA-N	CCC1=N[C@H]2C[C@]3([C@H]4C[C@@H]1[C@@H]2CO4)C(=O)N(OC)C1=CC=CC=C31	79.5	327.16553:1868 327.20288:713
Carbazole	168.079	[M+H]+	C12H9N	UJOBWOGCFQCDNV-UHFFFAOYSA-N	C1=CC=C2C(=C1)C3=CC=CC=C3N2	79.4	96.05177:620 168.07863:2189
Strychnine_N_Oxide	351.169	[M+H]+	C21H22N2O3	ADTDBAKUQAKBGZ-VXJIXCKJSA-N	O=C1C[C@@H]2OCC=C3CN4(=O)CC[C@@]56[C@@H]4C[C@@H]3[C@@H]2[C@@H]5N1C1=CC=CC=C61	79.1	351.16888:4240
7-Hydroxymitragynine	415.226	[M+H]+	C23H30N2O5	RYENLSMHLCNXJT-ZHOKILCHSA-N	CC[C@H]1CN2CC[C@@]3(O)C(=NC4=C3C(OC)=CC=C4)[C@@H]2C[C@@H]1\C(=C/OC)C(=O)OC	79	415.22522:3026
2,8-Dihydroxy-5,5,8-trimethyl-11-oxatetracyclo[7.3.1.0~1,9~.0~3,7~]tridecan-10-one	289.139	[M+Na]+	C15H22O4	VXHVLJHZFYIFJE-UHFFFAOYSA-N	O=C1OCC23CC13C(O)(C)C4CC(C)(C)CC4C2O	78.7	289.13828:939
(2S,6R,8aS)-6-(2-hydroxypropan-2-yl)-8a-methyl-4-methylidene-1,2,3,4a,5,6,7,8-octahydronaphthalen-2-ol	261.18	[M+Na]+	C15H26O2	XZXBGGYJQALVAW-VSUHMYSYSA-N	OC1CC(=C)C2CC(CCC2(C)C1)C(O)(C)C	78.5	120.09129:303 261.17682:472
1,1-Dimethyl-4-phenylpiperazinium	191.158	[M+H]+	C12H18N2	WVHNHHJEHFWYHH-UHFFFAOYNA-N	C=1C=CC(=CC1)C2NC(C)C(NC2)C	78.5	83.05573:366 107.09463:302 133.11235:324 135.08983:516 191.1579:2856
1-O-hexadecyl-2-C-methyl-3-phosphatidylcholine	496.382	[M+H]+	C25H54NO6P	BZLKOORCGCYQJZ-UHFFFAOYNA-N	CCCCCCCCCCCCCCCCOCC(C)(O)COP([O-])(=O)OCC[N+](C)(C)C	78.4	104.11349:332 184.08795:8434 496.33652:805
Pyroglutamic acid	130.06	[M+H]+	C5H7NO3	ODHCTXKNWHHXJC-UHFFFAOYNA-N	O=C(O)C1NC(=O)CC1	78.2	84.05058:2913 84.08695:974 130.06212:258
(7E,13E)-9,15-dihydroxy-4,10,16-trimethyl-1,5,11-trioxacyclohexadeca-7,13-diene-2,6,12-trione	365.113	[M+Na]+	C16H22O8	MJMMUATWVTYSFD-YDFGWWAZSA-N	O=C1OC(C)CC(=O)OC(C)C(O)C=CC(=O)OC(C)C(O)C=C1	78.1	365.11194:2735 365.17081:307
1-Naphthalenepentanol, decahydro-2-hydroxy-gamma,2,5,5,8a-pentamethyl-alpha-acetate	375.28	[M+Na]+	C22H40O3	NZKLGQRMNDHSPV-UHFFFAOYNA-N	CC(CCOC(C)=O)CCC1C(C)(O)CCC2C(C)(C)CCCC12C	77.6	375.2793:3175
Choline	104.115	[M]+	C5H14NO	OEYIOHPDSNJKLS-UHFFFAOYSA-N	C[N+](C)(C)CCO	77.1	104.11445:1671
Phenylalanine	166.1	[M+H]+	C9H11NO2	COLNVLDHVKWLRT-UHFFFAOYSA-N	O=C(O)C(N)CC=1C=CC=CC1	77.1	103.06378:358 120.09019:6444 131.05811:477
Indole-3-carbinol	130.061	[M+H-H2O]+	C9H9NO	IVYPNXXAYMYVSP-UHFFFAOYSA-N	OCC1=CNC2=CC=CC=C12	76.9	84.05078:9448 130.05957:1110
2-Aminophenol	108.053	[M-H]-	C6H7NO	CDAWCLOXVUBKRW-UHFFFAOYSA-N	OC=1C=CC=CC1N	76.7	80.05555:1014 108.05256:595
Emetine	481.314	[M+H]+	C29H40N2O4	AUVVAXYIELKVAI-CKBKHPSWSA-N	CC[C@H]1CN2CCC3=CC(OC)=C(OC)C=C3[C@@H]2C[C@@H]1C[C@H]1NCCC2=CC(OC)=C(OC)C=C12	76.5	481.31293:2856
Piperine	286.151	[M+H]+	C17H19NO3	MXXWOMGUGJBKIW-YPCIICBESA-N	O=C(C=CC=CC1=CC=C2OCOC2=C1)N3CCCCC3	76.2	286.15039:3811
14,15-Dehydro-16-epi-vincamine	353.184	[M+H]+	C21H24N2O3	BQGJXFQCMYJENQ-HLAWJBBLSA-N	CC[C@]12C[C@](O)(N3C4=CC=CC=C4C4=C3[C@H]1N(CC4)CC=C2)C(=O)OC	75.9	316.96271:262 353.18607:1037 353.24774:440
2(1H)-Azulenone, 6-(beta-D-glucopyranosyloxy)-4,5,6,7,8,8a-hexahydro-5-hydroxy-5-(1-hydroxy-1-methylethyl)-3,8-dimethyl-	453.202	[M+Na]+	C21H34O9	HVAVGMDRUJHUOH-UHFFFAOYNA-N	CC1CC(OC2OC(CO)C(O)C(O)C2O)C(O)(CC2=C(C)C(=O)CC12)C(C)(C)O	75.8	453.20184:5735 453.31836:281
5-[5-(acetyloxymethyl)-1,2,4a-trimethyl-7-oxo-3,4,8,8a-tetrahydro-2H-naphthalen-1-yl]-3-methylpentanoic acid	401.237	[M+Na]+	C22H34O5	OLDFOHABNQZMKB-UHFFFAOYSA-N	O=C(OCC1=CC(=O)CC2C1(C)CCC(C)C2(C)CCC(C)CC(=O)O)C	75.7	401.23611:3187
beta-D-Glucopyranoside, 2-(1,3-benzodioxol-5-yl)-3-hydroxypropyl	381.111	[M+Na]+	C16H22O9	YQZGDKAOATWZIG-UHFFFAOYNA-N	OCC(COC1OC(CO)C(O)C(O)C1O)C1=CC2=C(OCO2)C=C1	75.6	381.11719:1554
2-(2-hydroxybut-3-en-2-yl)-3a,6,6,9a-tetramethyl-2,4,5,5a,7,8,9,9b-octahydro-1H-benzo[e][1]benzofuran-4,5-diol	361.227	[M+Na]+	C20H34O4	UNORIIWPFZFSEC-UHFFFAOYSA-N	OC1C(O)C2(OC(CC2C3(C)CCCC(C)(C)C13)C(O)(C=C)C)C	75.4	361.22656:4663
Cytosine	112.059	[M+H]+	C4H5N3O	OPTASPLRGRRNAP-UHFFFAOYSA-N	N=C1C=CN=C(O)N1	75.1	94.04771:257 95.03158:740 112.05973:3836
2-[(1S)-1-hydroxyethyl]-1H-quinazolin-4-one	191.085	[M+H]+	C10H10N2O2	BMBSGGZMJQTQSO-LURJTMIESA-N	OC=1N=C(N=C2C=CC=CC12)C(O)C	74.8	191.08466:2752
INDOLE	118.074	[M+H]+	C8H7N	SIKJAQJRHWYJAI-UHFFFAOYSA-N	N1C=CC2=CC=CC=C12	74.7	91.06147:641 118.0739:3706
Glycyl-L-proline	173.092	[M+H]+	C7H12N2O3	KZNQNBZMBZJQJO-YFKPBYRVSA-N	NCC(=O)N1CCC[C@H]1C(O)=O	74.6	173.09129:707
N-Acetylhistamine	154.098	[M+H]+	C7H11N3O	XJWPISBUKWZALE-UHFFFAOYSA-N	OC(=NCCC1=CN=CN1)C	74.5	87.0509:715 136.0862:1815 154.09869:284
Nicotinic acid	124.049	[M+H]+	C6H5NO2	PVNIIMVLHYAWGP-UHFFFAOYSA-N	O=C(O)C=1C=NC=CC1	74.3	80.05567:1066 124.04863:7398
2-[2-(3,4-dimethoxyphenyl)ethyl]-4-methoxy-2,3-dihydropyran-6-one	315.129	[M+Na]+	C16H20O5	HEURTYMJWQPWNN-UHFFFAOYSA-N	O=C1OC(CC(OC)=C1)CCC2=CC=C(OC)C(OC)=C2	74.2	315.13:2779
Mitragynine	399.222	[M+H]+	C23H30N2O4	LELBFTMXCIIKKX-QVRQZEMUSA-N	CC[C@@H]1CN2CCC3=C(NC4=C3C(OC)=CC=C4)[C@@H]2C[C@@H]1\C(=C/OC)C(=O)OC	74.2	399.22202:3127
Phenylacetaldehyde	121.074	[M+H]+	C8H8O	DTUQWGWMVIHBKE-UHFFFAOYSA-N	O=CCC=1C=CC=CC1	74.2	91.06179:567 93.07679:617 103.06177:815 121.07453:1548
DL-alpha,epsilon-Diaminopimelic acid	191.097	[M+H]+	C7H14N2O4	GMKMEZVLHJARHF-UHFFFAOYNA-N	NC(CCCC(N)C(O)=O)C(O)=O	74.1	146.07278:254 191.09608:1662
8-(3-methoxy-2-(methoxycarbonyl)phenyl)octanoic acid	331.155	[M+Na]+	C17H24O5	RTUJIYBESVJPOD-UHFFFAOYSA-N	O=C(OC)C=1C(OC)=CC=CC1CCCCCCCC(=O)O	73.8	295.12994:348 331.15625:1750
methyl 2-[4-ethenyl-2,6-dihydroxy-3-(3-hydroxyprop-1-en-2-yl)-4-methylcyclohexyl]prop-2-enoate	319.154	[M+Na]+	C16H24O5	ZAUMFTVHLHASMN-UHFFFAOYSA-N	O=C(OC)C(=C)C1C(O)CC(C=C)(C)C(C(=C)CO)C1O	73.8	234.07816:318 301.13815:966 319.15344:2222
Isoformosanine	369.18	[M+H]+	C21H24N2O4	JMIAZDVHNCCPDM-DQDWJNSRSA-N	COC(=O)C1=CO[C@H](C)[C@H]2CN3CC[C@]4([C@@H]3C[C@H]12)C(O)=NC1=CC=CC=C41	73.4	207.11476:1041 369.18091:1645
Lagochilin	379.255	[M+Na]+	C20H36O5	XYPPDQHBNJURHU-RHFXQVJCSA-N	OCCC1(OC2(CC1)C(C)CCC3C(C)(CO)C(O)CCC32C)CO	73	379.27435:3907
Hirsutine	369.209	[M+H]+	C22H28N2O3	NMLUOJBSAYAYEM-AZQGJTAVSA-N	CC[C@H]1CN2CCC3=C(NC4=CC=CC=C34)[C@H]2C[C@@H]1\C(=C/OC)C(=O)OC	72.9	369.22095:628 369.24796:299
Dehydrocorydaline	366.16	[M]+	C22H24NO4	RFKQJTRWODZPHF-UHFFFAOYSA-N	COC1=C(OC)C2=C[N+]3=C(C(C)=C2C=C1)C1=CC(OC)=C(OC)C=C1CC3	72.6	366.15939:4051 366.2251:486
Neotame	379.23	[M+H]+	C20H30N2O5	HLIAVLHNDJUHFG-HOTGVXAUSA-N	COC(=O)[C@H](CC1=CC=CC=C1)N=C(O)[C@H](CC(O)=O)NCCC(C)(C)C	72.6	379.22925:1680
1-[4,5-bis(hydroxymethyl)-3-methoxy-2-methylphenoxy]-3-methylbutane-2,3-diol	323.137	[M+Na]+	C15H24O6	MAQMWSUGBCIGLJ-UHFFFAOYSA-N	OCC1=CC(OCC(O)C(O)(C)C)=C(C(OC)=C1CO)C	72.4	323.13501:2028 323.1712:419
4-Acetamidoantipyrine	246.115	[M+H]+	C13H15N3O2	OIAGWXKSCXPNNZ-UHFFFAOYSA-N	CN1N(C(=O)C(N=C(C)O)=C1C)C1=CC=CC=C1	72	200.10863:452 228.10809:271 246.11678:1164
Proline betaine	144.092	[M+H]+	C7H13NO2	CMUNUTVVOOHQPW-LURJTMIESA-N	C[N+]1(C)CCC[C@H]1C(=O)[O-]	71.9	84.96623:525 144.09195:2910
D-(+)-Glucosamine	180.078	[M+H]+	C6H13NO5	MSWZFWKMSRAUBD-QZABAPFNSA-N	N[C@H]1[C@H](O)O[C@H](CO)[C@@H](O)[C@@H]1O	71.7	134.07007:568 180.0788:1437
BIOTIN	245.098	[M+H]+	C10H16N2O3S	YBJHBAHKTGYVGT-ZKWXMUAHSA-N	O=C(O)CCCCC1SCC2N=C(O)NC21	71.6	245.09734:489
Kinetin	216.08	[M+H]+	C10H9N5O	QANMHLXAZMSUEX-UHFFFAOYSA-N	C(NC1=C2N=CN=C2NC=N1)C1=CC=CO1	71.1	216.0791:619
Harmine	213.11	[M+H]+	C13H12N2O	BXNJHAXVSOCGBA-UHFFFAOYSA-N	COC1=CC2=C(C=C1)C1=CC=NC(C)=C1N2	70.6	111.02074:260 155.01312:278 213.0918:813
12-Cytisineacetamide	248.135	[M+H]+	C13H17N3O2	MRVHCCZFXHOQOT-ZJUUUORDSA-N	OC(=N)CN1C[C@H]2C[C@@H](C1)C1=CC=CC(=O)N1C2	70.5	86.06651:652 87.05022:330 97.03483:473 98.06794:650 116.07956:594 182.09528:563 194.09676:446 212.10704:351 230.12062:1967 248.13266:8570
Alpha-Mangostin	411.185	[M+H]+	C24H26O6	GNRIZKKCNOBBMO-UHFFFAOYSA-N	O=C1C2=C(O)C(=C(O)C=C2OC3=CC(O)=C(OC)C(=C13)CC=C(C)C)CC=C(C)C	70.3	411.18478:3307
N-Acetylarginine	217.121	[M+H]+	C8H16N4O3	SNEIUMQYRCDYCH-LURJTMIESA-N	CC(=N[C@@H](CCCNC(=N)N)C(=O)O)O	70.1	217.12079:2528
2-methoxy-4-pentadecylbenzoic acid	363.279	[M+H]+	C23H38O3	HDGBHYXZLPCUJI-UHFFFAOYSA-N	O=C(O)C1=CC=C(C=C1OC)CCCCCCCCCCCCCCC	69.9	363.27866:5264
1,10a-dihydroxy-4,4,7,11b-tetramethyl-1,2,3,4a,5,6,6a,7,11,11a-decahydronaphtho[2,1-f][1]benzofuran-9-one	357.21	[M+Na]+	C20H30O4	PUFYSEQCTZERQM-UHFFFAOYSA-N	O=C1OC2(O)C(=C1)C(C)C3CCC4C(C)(C)CCC(O)C4(C)C3C2	69.3	259.22485:288 357.20828:510
4-hydroxy-3-[(2E)-4-hydroxy-3,7-dimethylocta-2,6-dienyl]-5-[(E)-4-hydroxy-3-methylbut-2-enyl]benzoic acid	397.204	[M+Na]+	C22H30O5	DQNFLBXNPGBCOU-MBGCCUORSA-N	O=C(O)C=1C=C(C(O)=C(C1)CC=C(C)C(O)CC=C(C)C)CC=C(C)CO	69.3	397.20514:1104 397.24908:388
Lotaustralin	262.126	[M+H]+	C11H19NO6	WEWBWVMTOYUPHH-GXUZYPEDSA-N	N#CC(OC1OC(CO)C(O)C(O)C1O)(C)CC	69.3	262.12442:1645
(3R,4S,5S,6R)-2-(6-hydroxy-2,6-dimethylocta-2,7-dienoxy)-6-(hydroxymethyl)oxane-3,4,5-triol	355.164	[M+Na]+	C16H28O7	WEHZDNHJZBEGME-SPGNZJCFSA-N	OCC1OC(OCC(=CCCC(O)(C=C)C)C)C(O)C(O)C1O	69.2	253.08702:724 355.16473:2036
Heteropeucenin, Methyl Ether	275.123	[M+H]+	C16H18O4	KVNRDSLYCOJCRD-UHFFFAOYSA-N	O=C1C=C(OC=2C1=C(O)C=C(OC)C2CC=C(C)C)C	68.9	159.10446:498 202.10272:587 275.12238:1018
Securinine	218.11	[M+H]+	C13H15NO2	SWZMSZQQJRKFBP-WZRBSPASSA-N	O=C1OC23C(C=CC(N4CCCCC42)C3)=C1	68.9	174.11572:714 218.10835:1633
Coumarin	147.034	[M+H]+	C9H6O2	ZYGHJZDHTFUPRJ-UHFFFAOYSA-N	O=C1OC2=CC=CC=C2C=C1	68.7	88.95937:793 88.98749:888 103.04058:540 129.02266:768 147.03558:308
TRIGONELLINE	138.066	[M+H]+	C7H7NO2	WWNNZCOKKKDOPX-UHFFFAOYSA-N	O=C([O-])C1=CC=C[N+](=C1)C	68.1	120.05366:1009 138.0654:2214
1-(3-Chlorophenyl)piperazine	197.094	[M+H]+	C10H13ClN2	VHFVKMTVMIZMIK-UHFFFAOYSA-N	ClC1=CC(=CC=C1)N1CCNCC1	68	197.09346:426
11,12-Methylenedioxykopsinaline	399.188	[M+H]+	C22H26N2O5	JVIKUDVTJCANPX-NBYDKTAJSA-N	COC(=O)[C@]1(O)C[C@]23CCCN4CC[C@]5([C@H]24)C2=C(N[C@]15CC3)C1=C(OCO1)C=C2	68	399.18311:3416
N-METHYL-L-GLUTAMATE	162.089	[M+H]+	C6H11NO4	XLBVNMSMFQMKEY-BYPYZUCNSA-N	O=C(O)CCC(NC)C(=O)O	67.8	84.05045:2022 102.06196:284 116.07948:684 162.08728:300
N'-(2,4-Dimethylphenyl)-N-methylformamidine	163.124	[M+H]+	C10H14N2	JIIOLEGNERQDIP-UHFFFAOYSA-N	CN=CNC1=C(C)C=C(C)C=C1	67.1	107.09293:270 135.12753:558 163.12444:596
5,6,2'-Trimethoxyflavone	313.104	[M+H]+	C18H16O5	IQWXFMQSQNSHKI-UHFFFAOYSA-N	O=C1C=C(OC2=CC=C(OC)C(OC)=C12)C=3C=CC=CC3OC	67	269.11124:1568 313.10281:1427 313.14871:299
Cytisine	213.09	[M+Na]+	C11H14N2O	ANJTVLIZGCUXLD-DTWKUNHWSA-N	O=C1C=CC=C2N1CC3CNCC2C3	66.6	155.01294:290 213.09143:737
Isoleucylserine	219.13	[M+H]+	C9H18N2O4	TWVKGYNQQAUNRN-UHFFFAOYNA-N	O=C(O)C(NC(=O)C(N)C(C)CC)CO	66.3	133.08496:584 175.13416:266 219.0788:310 219.12944:1362
(2,6,6-Trimethyl-4-oxo-2-cyclohexen-1-yl)methyl beta-D-glucopyranoside	353.147	[M+Na]+	C16H26O7	FOONTNRMWNJWCL-ZSABPLCXSA-N	O=C1C=C(C)C(COC2OC(CO)C(O)C(O)C2O)C(C)(C)C1	66.3	353.1467:1117 353.18976:287
(E)-1-(2,4-dihydroxyphenyl)-3-[4-(3-methylbut-2-enoxy)phenyl]prop-2-en-1-one	325.138	[M+H]+	C20H20O4	VVSZRCIUFBADJQ-BJMVGYQFSA-N	O=C(C=CC1=CC=C(OCC=C(C)C)C=C1)C2=CC=C(O)C=C2O	66.2	325.17987:293
N-Acetylhistidine	198.092	[M+H]+	C8H11N3O3	KBOJOGQFRVVWBH-UHFFFAOYNA-N	O=C(O)C(N=C(O)C)CC1=CN=CN1	66	152.082:630 180.07933:1007 198.09137:330
2'-Deoxycytidine	228.105	[M+H]+	C9H13N3O4	CKTSBUTUHBMZGZ-SHYZEUOFSA-N	OC[C@H]1O[C@H](C[C@@H]1O)N1C=CC(=N)N=C1O	65.9	87.05134:500 124.04845:1371 228.10364:1546
5-Methylcytosine	126.065	[M+H]+	C5H7N3O	LRSASMSXMSNRBT-UHFFFAOYSA-N	CC1=CN=C(O)NC1=N	64.9	80.05609:1258 84.96608:3195 108.05244:4137 126.06422:1488
Indoline	120.09	[M+H]+	C8H9N	LPAGFVYQRIESJQ-UHFFFAOYSA-N	C1=CC=C2C(=C1)CCN2	64.6	103.06267:841 120.09024:2316
(2E,6E,10Z)-12-hydroxy-10-(hydroxymethyl)-6-methyl-2-(4-methylpent-3-enyl)dodeca-2,6,10-trienoic acid	359.21	[M+Na]+	C20H32O4	GWVCYAYKRPLWGK-AAMZJHKISA-N	O=C(O)C(=CCCC(=CCCC(=CCO)CO)C)CCC=C(C)C	64.1	305.17194:411 323.18549:728 341.19794:751 359.20932:1402
Cinnamoylcholine	234.153	[M]+	C14H20NO2	JSIOTGHMQGLKET-MDZDMXLPSA-N	C[N+](C)(C)CCOC(=O)\C=C\C1=CC=CC=C1	63.3	216.14008:1078 234.15425:1259
Allantoic acid	177.069	[M+H]+	C4H8N4O4	NUCLJNSWZCHRKL-UHFFFAOYSA-N	O=C(O)C(NC(=N)O)NC(=N)O	62.7	117.0419:639 145.03975:2214 149.06917:343 177.06927:724
2-(hydroxymethyl)-4(3H)-quinazolinone	177.069	[M+H]+	C9H8N2O2	QXGGDTNBLBJSIJ-UHFFFAOYSA-N	O=C1N=C(NC=2C=CC=CC12)CO	62.6	117.04186:687 145.03992:1680 177.06831:794
Flavone	223.077	[M+H]+	C15H10O2	VHBFFQKBGNRLFZ-UHFFFAOYSA-N	O=C1C=C(OC2=CC=CC=C12)C1=CC=CC=C1	62.4	163.05281:864 182.02548:286 223.07507:396
Homatropine	276.167	[M+H]+	C16H21NO3	ZTVIKZXZYLEVOL-UHFFFAOYNA-N	CN1C2CCC1CC(C2)OC(=O)C(O)C1=CC=CC=C1	60.8	86.10266:578 132.11142:543 144.11255:488 161.0799:258 230.1564:1138 248.16957:356 258.15427:1589 276.16577:4125
Citramalate	149.035	[M+H]+	C5H8O5	XFTRTWQBIOMVPK-YFKPBYRVSA-N	C[C@](O)(CC(O)=O)C(O)=O	60	93.04105:462 121.0373:1028 149.03473:4476
Kaurenic acid	325.223	[M+Na]+	C20H30O2	NIKHGUQULKYIGE-UHFFFAOYNA-N	[H]C12CC3(CC1=C)CCC1C(C)(CCCC1(C)C(O)=O)C3CC2	59.4	267.08395:340 325.22266:1968
2-Pentenoic acid, 3-[(acetyloxy)methyl]-5-[(1R,4aR,8aR)-decahydro-5,5,8a-trimethyl-2-methylene-1-naphthalenyl]-, methyl ester, (2Z)-	399.242	[M+Na]+	C23H36O4	FALZOOWSJAQSFX-UHFFFAOYNA-N	COC(=O)C=C(CCC1C(=C)CCC2C(C)(C)CCCC12C)COC(C)=O	59.2	315.19321:444 381.23181:367 399.15823:408 399.2431:912
Conessine	357.327	[M+H]+	C24H40N2	GPLGAQQQNWMVMM-MYAJQUOBSA-N	C[C@H]1[C@H]2CC[C@H]3[C@@H]4CC=C5C[C@H](CC[C@]5(C)[C@H]4CC[C@]23CN1C)N(C)C	58.2	247.26172:291 265.27344:957 283.28464:271 339.31564:786 357.32513:263
Coumarin	147.035	[M+H]+	C9H6O2	ZYGHJZDHTFUPRJ-UHFFFAOYSA-N	O=C1OC=2C=CC=CC2C=C1	57.9	85.03082:276 88.95956:856 88.98851:828 129.02232:704 147.034:321
(E)-4-[(1R,2S,3S,4R,8aS)-2,3,4-trihydroxy-2,5,5,8a-tetramethyl-3,4,4a,6,7,8-hexahydro-1H-naphthalen-1-yl]but-3-en-2-one	349.168	[M+K]+	C18H30O4	GUVJPXABQYFWPD-GSZDNMEJSA-N	O=C(C=CC1C(O)(C)C(O)C(O)C2C(C)(C)CCCC12C)C	57.6	229.11554:348 276.14453:388 332.13904:402 349.16544:905
NCGC00385316-01_C20H32O3_1-Naphthalenepentanoic acid, 3,4,4a,5,6,7,8,8a-octahydro-beta,2,5,5,8a-pentamethyl-3-oxo-, (8aS)-	343.214	[M+Na]+	C20H32O3	BARZJLALPXZLMN-RJGDCVCESA-N	O=C(O)CC(C)CCC1=C(C(=O)CC2C1(C)CCCC2(C)C)C	57.6	343.18225:255 343.21301:1785
Tabersonine	337.199	[M+H]+	C21H24N2O2	FNGGIPWAZSFKCN-ACRUOGEOSA-N	CC[C@@]12CC(C(=O)OC)=C3NC4=CC=CC=C4[C@@]33CCN(CC=C1)[C@@H]23	57.2	336.97311:697 337.1983:1838
abscisic acid	287.123	[M+Na]+	C15H20O4	JLIDBLDQVAYHNE-YKALOCIXSA-N	O=C(O)C=C(C=CC1(O)C(=CC(=O)CC1(C)C)C)C	57	269.14709:310 287.12363:1020 287.16266:461
Phosphocholine	184.075	[M]+	C5H15NO4P	YHHSONZFOIEMCP-UHFFFAOYSA-O	C[N+](C)(C)CCOP(O)(O)=O	56.5	84.96663:672 148.05:368 166.06264:1227 184.0816:311
2'-Deoxyadenosine	252.107	[M+H]+	C10H13N5O3	OLXZPDWKRNYJJZ-RRKCRQDMSA-N	NC1=C2N=CN([C@H]3C[C@H](O)[C@@H](CO)O3)C2=NC=N1	56.1	90.06237:549 102.06244:524 188.10582:276 216.10303:1112 234.11513:3129 252.11862:283
Convolidine	278.136	[M+H]+	C15H19NO4	GWWGRYGNRKFSSX-UHFFFAOYNA-N	COC1=C(O)C=CC(=C1)C(=O)OC1CC2CCC(C1)N2	55.8	172.10022:406 200.09819:768 232.12715:1544 260.12405:3196 278.08945:311
15-Deoxy-goyazensolide	367.109	[M+Na]+	C19H20O6	RYBHZNMPMHOBAR-POHAHGRESA-N	O=C(OC1CC2(OC(=CC2=O)C(=CC3OC(=O)C(=C)C31)C)C)C(=C)C	55.7	349.16693:298 367.12802:4495
Galgravin	395.188	[M+Na]+	C22H28O5	JLJAVUZBHSLLJL-UHFFFAOYNA-N	COC1=C(OC)C=C(C=C1)C1OC(C(C)C1C)C1=CC(OC)=C(OC)C=C1	55	395.18811:3834
Gemcitabine	264.069	[M+H]+	C9H11F2N3O4	SDUQYLNIPVEERB-QPPQHZFASA-N	OC[C@H]1O[C@@H](N2C=CC(=N)N=C2O)C(F)(F)[C@@H]1O	55	246.05583:748 264.07092:409
3-[3-[(2E)-3,7-dimethylocta-2,6-dienyl]-4-hydroxyphenyl]-7-hydroxychromen-4-one	413.174	[M+Na]+	C25H26O4	ZBHUUXLHDOUMKM-REZTVBANSA-N	O=C1C(=COC2=CC(O)=CC=C12)C=3C=CC(O)=C(C3)CC=C(C)CCC=C(C)C	54.7	311.09567:432 413.17319:3254 413.24054:313
Gelsemine	323.171	[M+H]+	C20H22N2O2	NFYYATWFXNPTRM-ICFOCEFXSA-N	CN1C[C@@]2(C=C)C3C[C@H]4OC[C@@H]3[C@@H]1[C@@H]2[C@@]41C(O)=NC2=CC=CC=C12	54.6	144.0764:306 222.0914:278 239.12042:624 270.11874:271 287.14474:1493 305.15903:881 323.17355:448
3-Methyluridine	259.089	[M+H]+	C10H14N2O6	UTQUILVPBZEHTK-UHFFFAOYNA-N	O=C1C=CN(C(=O)N1C)C2OC(CO)C(O)C2O	53.6	215.09624:1164 259.08875:2406 259.17288:421
Sinapoylcholine	310.157	[M]+	C16H24NO5	HUJXHFRXWWGYQH-UHFFFAOYSA-O	COC1=CC(C=CC(=O)OCC[N+](C)(C)C)=CC(OC)=C1O	53.3	120.08968:615 127.04911:296 132.09052:461 166.09837:1917 178.0988:726 264.14285:1570 292.14053:2744 310.112:306 310.15201:5738
linderalactone	262.15	[M+NH4]+	C15H16O3	LWCKQMHMTSRRAA-VVOKDJNJSA-N	O=C1OC2C=C1CCC=C(C)CC=3OC=C(C32)C	51.7	101.06802:454 165.54039:282 229.55319:271 244.13727:1045 262.1485:1830
4-(4-Hydroxy-2,6,6-trimethyl-1-cyclohexen-1-yl)-2-butanyl beta-D-glucopyranoside	397.228	[M+Na]+	C19H34O7	QOLJILMTPKQQQA-KWEBYEANSA-N	OCC1OC(OC(C)CCC2=C(C)CC(O)CC2(C)C)C(O)C(O)C1O	51.6	147.05431:328 397.14828:1473 397.22571:731
8-acetamido-2-methyl-7-oxononanoic acid	266.144	[M+Na]+	C12H21NO4	UALLEVOGEQZKSX-UHFFFAOYSA-N	O=C(O)C(C)CCCCC(=O)C(N=C(O)C)C	51.1	248.1322:1606 266.1405:268
(2S,3R,4S,5S,6R)-2-[4-(2-hydroxyethyl)phenoxy]-6-(hydroxymethyl)oxane-3,4,5-triol	318.155	[M+NH4]+	C14H20O7	OJDSCNUKKOKOQJ-RKQHYHRCSA-N	OCCC1=CC=C(OC2OC(CO)C(O)C(O)C2O)C=C1	50.9	81.03976:358 81.04967:358 82.05861:266 83.06598:501 95.06763:3303 96.05179:366 109.07054:363 110.07977:794
Gramine	175.133	[M+H]+	C11H14N2	OCDGBSUVYYVKQZ-UHFFFAOYSA-N	CN(C)CC1=CNC2=CC=CC=C12	50.3	84.08805:455 116.07894:1333 130.10448:376 158.10513:292 175.13278:1995 175.16049:260
cis-Aconitate	175.032	[M+H]+	C6H6O6	GTZCVFVGUGFEME-IWQZZHSRSA-N	OC(=O)C\C(=C\C(O)=O)C(O)=O	48.5	116.98489:2580 175.03365:306
Methionine sulfoxide	166.06	[M+H]+	C5H11NO3S	QEFRNWWLZKMPFJ-UHFFFAOYSA-N	CS(=O)CCC(C(=O)O)N	47.3	120.08984:5304 166.09802:255
5-(5-methoxycarbonyl-5,8a-dimethyl-2-methylidene-3,4,4a,6,7,8-hexahydro-1H-naphthalen-1-yl)-3-methylpentanoic acid	373.224	[M+Na]+	C21H34O4	WTDIRAZPDUAJEB-UHFFFAOYSA-N	O=C(O)CC(C)CCC1C(=C)CCC2C(C(=O)OC)(C)CCCC12C	46.1	373.14902:450 373.22525:6016
