# Supplementary material for: The Hierarchical Contribution of Organic vs. Conventional Farming, Cultivar, and Terroir on Untargeted Metabolomics Phytochemical Profile and Functional Traits of Tomato Fruits
Source: Front Plant Sci. 2022 Mar 25;13:856513. doi: 10.3389/fpls.2022.856513 (PMC8992384; doi:10.3389/fpls.2022.856513)
Supplement: Supplementary file 2 [file Data_Sheet_2.XLSX]

## Sheet: Legend supplementary material
The hierarchical contribution of organic vs. conventional farming, cultivar, and terroir on untargeted metabolomics phytochemical profile and functional traits of tomato fruits
Gabriele Rocchettia, Biancamaria Senizzaa, Gokhan Zenginb, Paolo Boninic, Luana Bontempod, Federica Camind,e, Marco Trevisana, Luigi Lucinia,*
Supplementary table 2.
a. VIP marker compounds of the different OPLS-DA model built (i.e., C1, C2, C3, and C4). C1 (Basilicata; Cultivar: Round; Organic vs Conventional), C2 (Basilicata; Cultivar: Long; Organic vs Conventional), C3 (Emilia-Romagna; Cultivar: Round; Organic vs Conventional), and C4 (Emilia-Romagna, Cultivar: Long; Organic vs Conventional).
b. VIP marker compounds of the OPLS-DA model built considering the comparison "Organic" vs "Farming" systems.
ID	Origin	Cultivar	Farming system	Growing year
Sample 1	Basilicata	Round	Organic	2012
Sample 2	Basilicata	Round	Conventional	2012
Sample 3	Basilicata	Long	Organic	2012
Sample 4	Basilicata	Long	Conventional	2012
Sample 5	Emilia Romagna	Round	Organic	2012
Sample 6	Emilia Romagna	Round	Conventional	2012
Sample 7	Emilia Romagna	Long	Organic	2012
Sample 8	Emilia Romagna	Long	Conventional	2012
Sample 9	Basilicata	Round	Organic	2013
Sample 10	Basilicata	Round	Conventional	2013
Sample 11	Basilicata	Long	Organic	2013
Sample 12	Basilicata	Long	Conventional	2013
Sample 13	Emilia Romagna	Round	Organic	2013
Sample 14	Emilia Romagna	Round	Conventional	2013
Sample 15	Emilia Romagna	Long	Organic	2013
Sample 16	Emilia Romagna	Long	Conventional	2013

## Sheet: a. VIP markers OPLS-DA models
VIP markers (model C1)				VIP markers (model C2)				VIP markers (model C3)				VIP markers (model C4)
Discriminant compounds	VIP score			Discriminant compounds	VIP score			Discriminant compounds	VIP score			Discriminant compounds	VIP score
Citramalate	2.1158			p-Coumaroyl tyrosine	2.5258			Mevalonic acid	2.4819			(9Z,9'Z)-7,7',8,8'-Tetrahydrolycopene	2.7412
HYDROQUINIDINE	2.0458			6''-O-Malonyldaidzin	2.3684			Quercetin	2.3943			Ligstroside	2.6937
L-Ascorbic acid	1.9975			Pterostilbene	2.3355			6-Hydroxyluteolin	2.3943			Protocatechuic acid 4-O-glucoside	2.6508
Arbutin	1.975			Epirosmanol	2.2393			Morin	2.3943			4,5-Dicaffeoylquinic acid	2.6271
7,3',4'-Trihydroxyflavone	1.9722			(S)-Abscisic acid	2.1745			Rosmanol	2.3522			alpha-Tocopherol	2.5285
Avenanthramide 2c	1.9271			Genistein	2.1589			Homovanillic acid	2.2697			5-Tricosenylresorcinol	2.5285
Avenanthramide K	1.9271			Galangin	2.1496			3-Methoxynobiletin	2.1964			14,15-Dehydro-16-epi-vincamine	2.4421
Malvidin 3-O-(6''-acetyl-galactoside)	1.9224			7,3',4'-Trihydroxyflavone	2.1485			Petunidin 3-O-(6''-acetyl-galactoside)	2.1717			Hirsutine	2.4288
Malvidin 3-O-(6''-acetyl-glucoside)	1.9224			Baicalein	2.1446			Peonidin 3-O-(6''-acetyl-galactoside)	2.1451			3-Buten-2-one, 4-[4-(beta-D-glucopyranosyloxy)-2-hydroxy-2,6,6-trimethylcyclohexylidene]	2.3947
Isoxanthohumol	1.8984			Quercetin 3-O-(6	2.0725			4-Ethylguaiacol	2.0874			Caffeoyl aspartic acid	2.2626
Xanthohumol	1.8984			2-[2-(3,4-dimethoxyphenyl)ethyl]-4-methoxy-2,3-dihydropyran-6-one	2.0709			Iminostilbene	2.0718			Homovanillic acid	2.212
DL-alpha,epsilon-Diaminopimelic acid	1.8958			Caffeic acid	2.0187			4-Vinylsyringol	2.0706			6''-O-Acetylglycitin	2.193
Cinnamtannin A2	1.8925			2-Aminophenol	1.9746			4-Hydroxy-3,5-dimethoxybenzaldehyde	2.0134			beta-Carotene	2.1918
Theaflavin	1.8451			L-Lysine	1.97			Syringaldehyde	2.0134			Folic acid	2.1416
6-Prenylnaringenin	1.8375			Avenanthramide 2p	1.9419			Dihydrocaffeic acid	2.0122			Carnosic acid	2.1403
L-Glutamic acid	1.84			L-Glutamic acid	1.9302			15-Deoxy-goyazensolide	1.9716			Sinapic acid	2.096
3-Acetylphenanthrene	1.8355			INDOLE	1.9174			Indoline	1.9276			Quercetin 3-O-(6	2.0817
2,6-Dihydroxybenzoic acid	1.8337			3-Methoxynobiletin	1.8617			Nicotinic acid	1.9209			4-hydroxy-3-[(2E)-4-hydroxy-3,7-dimethylocta-2,6-dienyl]-5-[(E)-4-hydroxy-3-methylbut-2-enyl]benzoic acid	2.0771
Secoisolariciresinol	1.8318			Benzeneacetonitrile	1.8594			Cyanidin 3-O-glucosyl-rutinoside	1.9096			7-Hydroxysecoisolariciresinol	2.0771
Malvidin 3,5-O-diglucoside	1.8288			Indole-3-carbinol	1.8434			Corynanthine	1.9068			3-p-Coumaroylquinic acid	2.0392
Galangin	1.7823			Gemcitabine	1.835			1H-Indole-3-acetonitrile	1.9034			4-p-Coumaroylquinic acid	2.0392
Genistein	1.7823			Hydroxytyrosol 4-O-glucoside	1.7416			3-Phenylpropanal	1.8998			5-p-Coumaroylquinic acid	2.0392
Baicalein	1.7803			6''-O-Acetyldaidzin	1.728			(13Z)-beta-Carotene	1.8995			p-Coumaroylquinic acid	2.0361
Carbazole	1.7556			L-Threonine	1.7223			alpha-Carotene	1.8995			Peonidin 3-O-(6''-acetyl-glucoside)	2.0073
Eriodictyol	1.7479			p-Anisaldehyde	1.6912			beta-Carotene	1.8995			1-Sinapoyl-2,2'-diferuloylgentiobiose	1.9724
Pectic acid	1.7417			(23R)-Acetoxytomatine	1.6783			Ferulic acid 4-O-glucoside	1.8833			[(2R,3R,4S,5S,6R)-3-acetyloxy-2-(acetyloxymethyl)-5-hexanoyloxy-6-[(2S,3R)-2,3,4-trihydroxybutoxy]oxan-4-yl] 14-hydroxytetradecanoate	1.9627
Gallic aldehyde	1.7365			4-Hydroxybenzoic acid 4-O-glucoside	1.6764			Phloretin 2'-O-xylosyl-glucoside	1.8413			linderalactone	1.9549
Gentisic acid	1.7362			Securinine	1.6711			Epirosmanol	1.8347			Petunidin 3-O-(6''-acetyl-galactoside)	1.913
Avenanthramide 2p	1.7004			Isopimpinellin	1.6651			24-Methyllathosterol ferulate	1.8319			(13Z)-beta-Carotene	1.8974
Kaempferol 7-O-glucoside	1.6735			3,4-Dihydroxyphenylglycol	1.6627			5-Nonadecenylresorcinol	1.8095			alpha-Carotene	1.8974
2,8-Dihydroxy-5,5,8-trimethyl-11-oxatetracyclo[7.3.1.0~1,9~.0~3,7~]tridecan-10-one	1.6714			Glycyl-L-proline	1.6528			Pyridoxine	1.7899			6''-O-Malonyldaidzin	1.8829
L-Methionine	1.6704			Adenosine	1.64			Anethole	1.7705			Conidendrin	1.8801
Gallic acid 3-O-gallate	1.6699			4-hydroxy-3-[(2E)-4-hydroxy-3,7-dimethylocta-2,6-dienyl]-5-[(E)-4-hydroxy-3-methylbut-2-enyl]benzoic acid	1.6356			m-Coumaric acid	1.7505			Rosmanol	1.8681
Tetramethylscutellarein	1.6585			7-Hydroxysecoisolariciresinol	1.6356			Todolactol A	1.7365			Galloyl glucose	1.8577
3-Methyluridine	1.6579			Kaempferol	1.6241			3-[3-[(2E)-3,7-dimethylocta-2,6-dienyl]-4-hydroxyphenyl]-7-hydroxychromen-4-one	1.7327			Hydroxytyrosol 4-O-glucoside	1.84
Gallic acid	1.6489			Luteolin	1.6241			(2,6,6-Trimethyl-4-oxo-2-cyclohexen-1-yl)methyl beta-D-glucopyranoside	1.7279			Allantoic acid	1.8333
Glycitin	1.6446			Scutellarein	1.6241			Kaempferol 3-O-xylosyl-glucoside	1.7278			Petunidin 3-O-rhamnoside	1.8278
Chrysoeriol 7-O-(6''-malonyl-glucoside)	1.6392			Dehydrocorydaline	1.6214			Oleuropein	1.7206			Cinnamtannin A2	1.8155
Isolariciresinol	1.6274			Petunidin 3-O-rhamnoside	1.6098			Luteolin 7-O-(2-apiosyl-glucoside)	1.7184			3,4-Dicaffeoylquinic acid	1.7999
Jaceidin 4'-O-glucuronide	1.6037			Secoisolariciresinol-sesquilignan	1.6096			4-(4-Hydroxy-2,6,6-trimethyl-1-cyclohexen-1-yl)-2-butanyl beta-D-glucopyranoside	1.7071			Kaempferol 3-O-(2''-rhamnosyl-galactoside) 7-O-rhamnoside	1.78
Hydroxytyrosol 4-O-glucoside	1.5951			Psoralen	1.6074			(S)-Abscisic acid	1.6916			Kaempferol 3-O-rhamnosyl-rhamnosyl-glucoside	1.78
4-Ethylcatechol	1.5879			L-Ascorbic acid	1.6037			5-Nonadecylresorcinol	1.669			Kaempferol 3-O-xylosyl-rutinoside	1.78
Tyrosol	1.5879			Flavone	1.5985			3,5-Diferuloylquinic acid	1.6617			Rhoifolin 4'-O-glucoside	1.78
Phloretin 2'-O-xylosyl-glucoside	1.5814			Mevalonic acid	1.5939			12-Cytisineacetamide	1.6616			2-methoxy-4-pentadecylbenzoic acid	1.7775
Quercetin	1.5636			Tetramethylscutellarein	1.5766			Feruloyl tartaric acid	1.6533			4-Hydroxybenzoic acid	1.7729
6-Hydroxyluteolin	1.5636			Arginine	1.5699			Cryptochlorogenic acid	1.6314			Vitisin A	1.7698
Morin	1.5636			Phlorin	1.5677			3-Caffeoylquinic acid	1.6314			Indoline	1.7638
2-Pentenoic acid, 3-[(acetyloxy)methyl]-5-[(1R,4aR,8aR)-decahydro-5,5,8a-trimethyl-2-methylene-1-naphthalenyl]-, methyl ester, (2Z)-	1.5627			Methoxyphenylacetic acid	1.5644			4-Caffeoylquinic acid	1.6314			1-18:3-2-18:3-phosphatidylcholine	1.746
Malvidin 3-O-arabinoside	1.5622			5-Methylcytosine	1.5615			5-Caffeoylquinic acid	1.6314			(23R)-Acetoxytomatine	1.7428
Peonidin 3-O-glucoside	1.5622			2-hydroxy-4-methoxy-3,5-bis(3-methylbut-2-enyl)-6-(2-phenylethyl)benzoic acid	1.5517			1,10a-dihydroxy-4,4,7,11b-tetramethyl-1,2,3,4a,5,6,6a,7,11,11a-decahydronaphtho[2,1-f][1]benzofuran-9-one	1.6233			2-(2-hydroxy-6-methylhept-5-en-2-yl)-7-(3-methylbut-2-enyl)-2,3-dihydro-1-benzofuran-5-carboxylic acid	1.7214
Isorhamnetin	1.5619			Scopoletin	1.5505			(E)-1-(2,4-dihydroxyphenyl)-3-[4-(3-methylbut-2-enoxy)phenyl]prop-2-en-1-one	1.6179			(2S,3R,4S,5S,6R)-2-[4-(2-hydroxyethyl)phenoxy]-6-(hydroxymethyl)oxane-3,4,5-triol	1.7137
Nepetin	1.5619			Acetaminophen	1.5502			5-Pentacosenylresorcinol	1.6107			beta-D-Glucopyranoside, 2-(1,3-benzodioxol-5-yl)-3-hydroxypropyl	1.7103
Rhamnetin	1.5619			(R)-(-)-Phenylephrine	1.5465			Carnosic acid	1.6026			Rosmarinic acid	1.6917
N'-(2,4-Dimethylphenyl)-N-methylformamidine	1.5609			Myricetin 3-O-arabinoside	1.5439			(Z,Z)-9,12-Octadecadienoic acid	1.5997			Cinnamoylcholine	1.6548
(E)-4-[(1R,2S,3S,4R,8aS)-2,3,4-trihydroxy-2,5,5,8a-tetramethyl-3,4,4a,6,7,8-hexahydro-1H-naphthalen-1-yl]but-3-en-2-one	1.56			Convolidine	1.5422			Indole-3-carbinol	1.598			Syringaldehyde	1.6165
Dihydromyricetin 3-O-rhamnoside	1.5534			Cirsilineol	1.5392			alpha-Linolenic acid	1.5943			4-Hydroxy-3,5-dimethoxybenzaldehyde	1.6139
Curcumin	1.5506			Eupatorin	1.5392			2-Methoxyphenol	1.5913			Dihydrocaffeic acid	1.6139
Feruloyl tartaric acid	1.5494			Pebrellin	1.5392			3-Methylcatechol	1.5913			Betaine	1.5972
Peonidin 3-O-(6''-acetyl-glucoside)	1.54			p-HPEA-AC	1.5377			4-Methylcatechol	1.5913			Peonidin 3-O-(6''-acetyl-galactoside)	1.5673
Heteropeucenin, Methyl Ether	1.5436			6''-O-Acetylglycitin	1.5315			Guaiacol	1.5913			Sinensetin	1.5669
Petunidin 3-O-rhamnoside	1.5322			14,15-Dehydro-16-epi-vincamine	1.5297			p-Anisaldehyde	1.5851			Hispidulin	1.5625
5-5'-Dehydrodiferulic acid	1.5252			1-(3-Chlorophenyl)piperazine	1.528			Folic acid	1.5768			Pelargonidin 3-O-glucoside	1.5387
5-8'-Benzofuran dehydrodiferulic acid	1.5252			Petunidin 3-O-(6''-acetyl-glucoside)	1.5183			Isopimpinellin	1.5764			Ferulic acid	1.5225
Nicotinic acid	1.5234			Allantoic acid	1.5147			Gallic acid 4-O-glucoside	1.5652			Isoferulic acid	1.5225
L-Asparagine	1.5221			Gallic acid 4-O-glucoside	1.5028			Naringin 4'-O-glucoside	1.56			Secoisolariciresinol	1.5128
p-Coumaroyl glycolic acid	1.5181			2-Butanone, 4-[3-(beta-D-glucopyranosyloxy)-4-hydroxy-2,6,6-trimethyl-1-cyclohexen-1-yl]	1.5007			Choline	1.5434			Ligstroside-aglycone	1.486
p-Coumaroyl tartaric acid	1.52			Oleuropein	1.4996			Maltol	1.5425			p-HPEA-EA	1.486
L-Leucine	1.5017			Pyridoxine	1.4949			Pyrogallol	1.5425			Epirosmanol	1.4657
L-Isoleucine	1.5016			Isoleucylserine	1.4937			Apigenin 7-O-glucuronide	1.5348			Glycitin	1.4573
Betaine	1.4934			3,4-DHPEA-AC	1.4935			Narirutin 4'-O-glucoside	1.53			(S)-Abscisic acid	1.449
alpha-Tocopherol	1.4794			Homoveratric acid	1.4935			Galgravin	1.5316			Anhydro-secoisolariciresinol	1.4405
5-Tricosenylresorcinol	1.4794			Neohesperidin	1.4927			Quercetin 3-O-arabinoside	1.5262			Rosmadial	1.4405
Quercetin 3-O-arabinoside	1.4644			Hesperidin	1.4927			Quercetin 3-O-xyloside	1.5262			Choline	1.4386
Quercetin 3-O-xyloside	1.4644			Punicalagin	1.4903			Vitisin A	1.5258			p-Coumaroyl tartaric acid	1.4372
Kaempferol 3-O-glucosyl-rhamnosyl-galactoside	1.4632			1-Sinapoyl-2,2'-diferuloylgentiobiose	1.4808			COLFORSIN	1.5241			(all-E)-6'-Apo-y-caroten-6'-al	1.4284
Kaempferol 3-O-glucosyl-rhamnosyl-glucoside	1.4632			Dihydro-p-coumaric acid	1.4806			Delphinidin 3-O-arabinoside	1.5219			4-Hydroxycoumarin	1.4266
Quercetin 3-O-rhamnosyl-rhamnosyl-glucoside	1.4632			1,10a-dihydroxy-4,4,7,11b-tetramethyl-1,2,3,4a,5,6,6a,7,11,11a-decahydronaphtho[2,1-f][1]benzofuran-9-one	1.4683			Delphinidin 3-O-xyloside	1.5219			Umbelliferone	1.4266
L-Lysine	1.4504			3-Methyluridine	1.4602			Apigenin	1.5194			Apigenin	1.4178
2-(2-hydroxybut-3-en-2-yl)-3a,6,6,9a-tetramethyl-2,4,5,5a,7,8,9,9b-octahydro-1H-benzo[e][1]benzofuran-4,5-diol	1.4445			Peonidin 3-O-rutinoside	1.4581			Pelargonidin 3-O-glucosyl-rutinoside	1.5147			Cyanidin 3-O-(6''-succinyl-glucoside)	1.4106
Methionine sulfoxide	1.4376			Sinensetin	1.4524			p-Coumaroyl glucose	1.5144			p-HPEA-AC	1.4069
3,5-Diferuloylquinic acid	1.4374			PSEUDO-ANISATIN	1.4418			Hispidulin	1.5101			3-Methoxynobiletin	1.3992
Sakuranetin	1.44			Quercetin 3-O-arabinoside	1.4261			3,4-DHPEA-AC	1.5042			Securinine	1.3895
Pelargonidin 3-O-sambubioside	1.4325			Quercetin 3-O-xyloside	1.4261			Homoveratric acid	1.5042			Hesperetin	1.3839
Delphinidin 3-O-(6''-acetyl-glucoside)	1.4172			Petunidin 3-O-(6''-acetyl-galactoside)	1.4225			L-Cystine	1.5013			(+)-Catechin 3-O-glucose	1.3837
5-(5-methoxycarbonyl-5,8a-dimethyl-2-methylidene-3,4,4a,6,7,8-hexahydro-1H-naphthalen-1-yl)-3-methylpentanoic acid	1.4089			Pyroglutamic acid	1.4215			Formononetin	1.4875			3-Hydroxyphloretin 2'-O-glucoside	1.3837
4-Hydroxybenzoic acid 4-O-glucoside	1.4043			Peonidin 3-O-(6''-acetyl-galactoside)	1.4211			Prunin	1.4838			Sinapoylcholine	1.3805
m-Coumaric acid	1.4			Jaceidin 4'-O-glucuronide	1.4147			Peonidin 3-O-(6''-acetyl-glucoside)	1.4832			Sinapine	1.3805
8-Prenylnaringenin	1.3933			Delphinidin 3-O-arabinoside	1.4103			Kaempferide	1.4767			Flavone	1.3638
L-Proline	1.3843			Delphinidin 3-O-xyloside	1.4103			Avenanthramide 2p	1.4701			Protocatechuic aldehyde	1.3634
p-Coumaric acid	1.3796			4-Hydroxy-3,5-dimethoxybenzaldehyde	1.4084			L-Ascorbic acid	1.4677			Sesamol	1.3634
o-Coumaric acid	1.3796			Dihydrocaffeic acid	1.4084			Methoxyphenylacetic acid	1.4667			7-Hydroxymatairesinol	1.358
Oleoside dimethylester	1.3753			Homovanillic acid	1.4084			Isolariciresinol	1.4626			Isohydroxymatairesinol	1.358
Myricetin 3-O-rutinoside	1.3751			Syringaldehyde	1.4084			1-Naphthalenepentanol, decahydro-2-hydroxy-gamma,2,5,5,8a-pentamethyl-alpha-acetate	1.46			Nortrachelogenin	1.358
Quercetin 3-O-sophoroside	1.3751			Verbascoside	1.407			Kinetin	1.4587			Corynanthine	1.3392
Quercetin 3,4'-O-diglucoside	1.3751			3,7-Dimethylquercetin	1.4007			11,12-Methylenedioxykopsinaline	1.4558			Jaceosidin	1.3369
Quercetin 7,4'-O-diglucoside	1.3751			Jaceosidin	1.4007			2-[2-(3,4-dimethoxyphenyl)ethyl]-4-methoxy-2,3-dihydropyran-6-one	1.4385			3,7-Dimethylquercetin	1.3369
5-8'-Dehydrodiferulic acid	1.3662			Ferulic acid	1.3949			Methylgalangin	1.4359			(+)-Syringaresinol	1.3248
8-O-4'-Dehydrodiferulic acid	1.3662			Isoferulic acid	1.3949			Oleoside 11-methylester	1.4266			Syringaresinol	1.3248
1,2-Epoxy-1,2-dihydrolycopene	1.3658			Delphinidin 3-O-(6''-acetyl-glucoside)	1.3912			6-Prenylnaringenin	1.4214			Punicalagin	1.3213
Indoline	1.3631			Kaempferol 3-O-glucosyl-rhamnosyl-galactoside	1.3911			Allantoic acid	1.42			3-[3-[(2E)-3,7-dimethylocta-2,6-dienyl]-4-hydroxyphenyl]-7-hydroxychromen-4-one	1.3191
Oleic acid	1.3468			Kaempferol 3-O-glucosyl-rhamnosyl-glucoside	1.3911			p-Coumaroyl glycolic acid	1.4176			2-[2-(3,4-dimethoxyphenyl)ethyl]-4-methoxy-2,3-dihydropyran-6-one	1.319
(-)-Epicatechin 3-O-gallate	1.3462			Quercetin 3-O-rhamnosyl-rhamnosyl-glucoside	1.3911			Pinosylvin	1.4142			15-Deoxy-goyazensolide	1.3172
(+)-Catechin 3-O-gallate	1.3462			L-Aspartic acid	1.3869			INDOLE	1.4116			Apigenin 7-O-glucuronide	1.3172
(7E,13E)-9,15-dihydroxy-4,10,16-trimethyl-1,5,11-trioxacyclohexadeca-7,13-diene-2,6,12-trione	1.3374			N-Acetylarginine	1.3769			Benzeneacetonitrile	1.4106			Adenosine	1.3144
Caffeic acid	1.3351			Phloretin 2'-O-xylosyl-glucoside	1.3754			Caffeoyl aspartic acid	1.4086			Hydroxycaffeic acid	1.3065
5-Nonadecenylresorcinol	1.3241			Iminostilbene	1.3654			1,2-Epoxy-1,2-dihydrolycopene	1.4085			24-Methyllathosterol ferulate	1.3048
Petunidin 3-O-(6''-acetyl-galactoside)	1.3237			Pinosylvin	1.362			Hydroxycaffeic acid	1.3859			3-O-Feruloylquinic acid	1.3041
Malvidin 3-O-(6''-caffeoyl-glucoside)	1.3165			Ferulic acid 4-O-glucoside	1.354			Emetine	1.3817			3-Feruloylquinic acid	1.3041
Pelargonidin 3-O-arabinoside	1.3162			Petunidin 3-O-(6''-p-coumaroyl-glucoside)	1.353			Peonidin	1.3817			4-Feruloylquinic acid	1.3041
p-Coumaroyl malic acid	1.3059			Pinotin A	1.353			Ligstroside	1.3768			5-Feruloylquinic acid	1.3041
Naringin 6'-malonate	1.31			1,2-Epoxy-1,2-dihydrolycopene	1.3459			Petunidin 3-O-(6''-acetyl-glucoside)	1.376			5,6,2'-Trimethoxyflavone	1.2956
Esculetin	1.3023			L-Isoleucine	1.3455			6''-O-Acetyldaidzin	1.3752			(24R)-Ethyl-lophenol	1.2905
14,15-Dehydro-16-epi-vincamine	1.2997			L-Leucine	1.2439			2-Butanone, 4-[3-(beta-D-glucopyranosyloxy)-4-hydroxy-2,6,6-trimethyl-1-cyclohexen-1-yl]	1.3738			Petunidin 3,5-O-diglucoside	1.2845
Convolidine	1.2945			7-Oxomatairesinol	1.343			NICOTINAMIDE	1.3706			N'-(2,4-Dimethylphenyl)-N-methylformamidine	1.2842
L-Histidine	1.2914			Sesamolinol	1.343			(+)-Pinoresinol	1.3688			(Z,Z)-9,12-Octadecadienoic acid	1.2838
Peonidin 3-O-(6''-acetyl-galactoside)	1.2908			Tangeretin	1.343			Matairesinol	1.3688			Resveratrol	1.2723
1,2-Diferuloylgentiobiose	1.2759			Estragole	1.3414			Pinoresinol	1.3688			2-(2-hydroxybut-3-en-2-yl)-3a,6,6,9a-tetramethyl-2,4,5,5a,7,8,9,9b-octahydro-1H-benzo[e][1]benzofuran-4,5-diol	1.2712
Phlorin	1.2755			(2,6,6-Trimethyl-4-oxo-2-cyclohexen-1-yl)methyl beta-D-glucopyranoside	1.3378			1,2,2'-Triferuloylgentiobiose	1.3664			2-Methoxyphenol	1.2667
1-palmitoyl-2-linoleoyl-phosphatidylcholine	1.2738			Gramine	1.3329			Biochanin A	1.3543			3-Methylcatechol	1.2667
Carnosol	1.2728			Harmine	1.3329			Naringenin 7-O-glucoside	1.3369			4-Methylcatechol	1.2667
Gramine	1.2664			Ligstroside-aglycone	1.3263			5-Methyl-1H-benzotriazole	1.3157			Guaiacol	1.2667
Naringenin	1.2618			p-HPEA-EA	1.3263			Psoralen	1.3149			Schottenol ferulate	1.2504
(S)-Naringenin	1.2618			8-(3-methoxy-2-(methoxycarbonyl)phenyl)octanoic acid	1.3155			1,2'-Disinapoyl-2-feruloylgentiobiose	1.3082			Sitosterol ferulate	1.2504
Butein	1.2618			Homatropine	1.3079			31-nor-Lanost-9(11)-en-3beta-ol	1.3071			Feruloyl tartaric acid	1.2494
Quercetin 3-O-acetyl-rhamnoside	1.2617			3-O-Feruloylquinic acid	1.2923			5-O-Galloylquinic acid	1.2917			7-Hydroxymitragynine	1.2485
(3R,3'R, all-E)-Zeaxanthin	1.2473			3-Feruloylquinic acid	1.2923			4alpha-Methyl-24-ethyl-cholesta-7,24-dien-3beta-ol	1.2899			Gallic acid ethyl ester	1.248
2-Hydroxybenzaldehyde	1.2464			4-Feruloylquinic acid	1.2923			alpha1-Sitosterol	1.2899			Syringic acid	1.248
Apigenin 7-O-glucuronide	1.2417			5-Feruloylquinic acid	1.2923			beta-Amyrin	1.2899			4-Hydroxybenzoic acid 4-O-glucoside	1.2435
Cyanidin 3-O-(6''-succinyl-glucoside)	1.2372			3-Methoxysinensetin	1.2895			Koumidine	1.2882			Lariciresinol-sesquilignan	1.2425
alpha-Linolenic acid	1.23			Nobiletin	1.2895			Gramine	1.2747			12-Cytisineacetamide	1.2336
Sesamolin	1.2301			Tabersonine	1.2875			4-Ethylphenol	1.2707			2-Aminophenol	1.2266
N-METHYL-L-GLUTAMATE	1.2293			Malvidin 3,5-O-diglucoside	1.282			3,4-Dicaffeoylquinic acid	1.2705			13,15-dihydroxy-9-methoxy-5-methyl-4-oxabicyclo[10.4.0]hexadeca-1(12),13,15-triene-3,11-dione	1.2123
Arctigenin	1.2176			12-Cytisineacetamide	1.2805			Malvidin 3,5-O-diglucoside	1.2685			Thymol	1.2075
5-Nonadecylresorcinol	1.2132			(all-E)-6'-Apo-y-caroten-6'-al	1.2748			Gallic acid ethyl ester	1.2597			Myricetin	1.206
Todolactol A	1.2129			p-Coumaric acid	1.2668			Syringic acid	1.2597			6,8-Dihydroxykaempferol	1.206
L-Aspartic acid	1.2114			o-Coumaric acid	1.2668			Secoisolariciresinol-sesquilignan	1.2581			Cyanidin 3-O-glucosyl-rutinoside	1.2036
Protocatechuic acid 4-O-glucoside	1.2099			Caffeic acid ethyl ester	1.2629			3-Methoxyacetophenone	1.2571			(E)-1-(2,4-dihydroxyphenyl)-3-[4-(3-methylbut-2-enoxy)phenyl]prop-2-en-1-one	1.1999
4-Vinylsyringol	1.2006			Sinapaldehyde	1.2629			Cyanidin 3-O-sambubioside	1.2559			Isopimpinellin	1.1955
Estragole	1.1997			Coumestrol	1.258			Hesperidin	1.2555			(+)-Pinoresinol	1.1929
8-acetamido-2-methyl-7-oxononanoic acid	1.2			4alpha-Methyl-24-ethyl-cholesta-7,24-dien-3beta-ol	1.253			Neohesperidin	1.2555			Matairesinol	1.1929
Oleuropein	1.1907			alpha1-Sitosterol	1.253			Pallidol	1.2544			Pinoresinol	1.1929
Pterostilbene	1.1899			beta-Amyrin	1.253			Secoisolariciresinol	1.2514			3,5-Dicaffeoylquinic acid	1.1905
Bergapten	1.1881			alpha-Tocopherol	1.2513			Delphinidin 3-O-glucosyl-glucoside	1.25			Koumidine	1.1862
Xanthotoxin	1.1881			5-Tricosenylresorcinol	1.2513			Delphinidin 3,5-O-diglucoside	1.25			Indole-3-carbinol	1.1759
Cytisine	1.1854			L-Proline	1.243			3-Methyluridine	1.2507			7alpha-Voacangine hydroxyindolenine	1.1753
beta-D-Glucopyranoside, 2-(1,3-benzodioxol-5-yl)-3-hydroxypropyl	1.1852			1-palmitoyl-2-linoleoyl-phosphatidylcholine	1.2413			4,5-Dicaffeoylquinic acid	1.2459			Acetaminophen	1.1749
5-O-Galloylquinic acid	1.1739			Gallic acid ethyl ester	1.2272			2-Methoxy-4-vinylphenol	1.2439			7,3',4'-Trihydroxyflavone	1.1712
p-Coumaroyl glucose	1.1604			Syringic acid	1.2272			Ligstroside-aglycone	1.2359			5-Methylcytosine	1.1705
2'-Deoxycytidine	1.1577			Pelargonidin 3-O-sambubioside	1.2121			p-HPEA-EA	1.2359			(2S,6R,8aS)-6-(2-hydroxypropan-2-yl)-8a-methyl-4-methylidene-1,2,3,4a,5,6,7,8-octahydronaphthalen-2-ol	1.1682
Allantoic acid	1.1565			Anhydro-secoisolariciresinol	1.2117			3,4-DHPEA-EA	1.2184			Petunidin 3-O-(6''-acetyl-glucoside)	1.1673
(13Z)-beta-Carotene	1.1507			Rosmadial	1.2117			Oleuropein-aglycone	1.2184			Malvidin 3-O-(6''-p-coumaroyl-glucoside)	1.1661
alpha-Carotene	1.1507			HYDROQUINIDINE	1.2102			Cyanidin 3-O-(6''-acetyl-glucoside)	1.2144			Isoxanthohumol	1.161
beta-Carotene	1.1507			Avenanthramide K	1.2086			[6]-Gingerol	1.212			Xanthohumol	1.161
Prunin	1.148			Avenanthramide 2c	1.2086			(E)-Ribosylzeatin	1.2071			Myricetin 3-O-rutinoside	1.1585
Naringenin 7-O-glucoside	1.148			Gallic acid	1.2062			2-(2-hydroxybut-3-en-2-yl)-3a,6,6,9a-tetramethyl-2,4,5,5a,7,8,9,9b-octahydro-1H-benzo[e][1]benzofuran-4,5-diol	1.2069			Quercetin 3-O-sophoroside	1.1585
Caffeic acid ethyl ester	1.147			4-Ethylphenol	1.2023			2-Hydroxybenzoic acid	1.2058			Quercetin 3,4'-O-diglucoside	1.1585
Sinapaldehyde	1.147			Proline betaine	1.1851			Cinnamic acid	1.2022			Quercetin 7,4'-O-diglucoside	1.1585
Delphinidin 3-O-(6''-acetyl-galactoside)	1.1465			L-Histidine	1.1727			N-Acetylhistamine	1.1974			5-Nonadecenylresorcinol	1.1536
(9Z,9'Z)-7,7',8,8'-Tetrahydrolycopene	1.1432			2'-Deoxycytidine	1.1681			Phenylacetaldehyde	1.1957			3,4-Dihydroxyphenylglycol	1.151
Kaempferol	1.1415			Acetyl eugenol	1.1674			5,6-Dihydroxy-7,8,3',4'-tetramethoxyflavone	1.1916			4-Acetamidoantipyrine	1.1431
Luteolin	1.1415			Biochanin A	1.1564			4-Hydroxybenzoic acid 4-O-glucoside	1.1884			Pantothenic acid	1.1404
Scutellarein	1.1415			Avenanthramide 2f	1.1462			Quercetin 3-O-(6	1.1874			methyl 2-[4-ethenyl-2,6-dihydroxy-3-(3-hydroxyprop-1-en-2-yl)-4-methylcyclohexyl]prop-2-enoate	1.1125
1H-Indole-3-acetonitrile	1.1389			2(1H)-Azulenone, 6-(beta-D-glucopyranosyloxy)-4,5,6,7,8,8a-hexahydro-5-hydroxy-5-(1-hydroxy-1-methylethyl)-3,8-dimethyl-	1.1273			Lotaustralin	1.1834			Quercetin 3-O-xylosyl-glucuronide	1.1055
8-(3-methoxy-2-(methoxycarbonyl)phenyl)octanoic acid	1.1388			2-Methoxy-4-vinylphenol	1.1195			Citramalate	1.1823			Estragole	1.0885
2-(2-hydroxy-6-methylhept-5-en-2-yl)-7-(3-methylbut-2-enyl)-2,3-dihydro-1-benzofuran-5-carboxylic acid	1.1313			4-Vinylguaiacol	1.1195			L-Histidine	1.1794			Oleoside dimethylester	1.0788
Anhydro-secoisolariciresinol	1.1289			Pantothenic acid	1.1068			Geraldone	1.1784			Hesperidin	1.0779
Rosmadial	1.1289			5-Heneicosylresorcinol	1.1028			alpha-Tocopherol	1.1674			Neohesperidin	1.0778
Isoleucylserine	1.1219			2-[(1S)-1-hydroxyethyl]-1H-quinazolin-4-one	1.1012			5-Tricosenylresorcinol	1.1674			Kaempferol 7-O-glucoside	1.0752
Kaempferol 3-O-(2''-rhamnosyl-galactoside) 7-O-rhamnoside	1.121			3-Sinapoylquinic acid	1.096			4-Hydroxyphenylacetic acid	1.1523			L-Glutamic acid	1.0741
Kaempferol 3-O-rhamnosyl-rhamnosyl-glucoside	1.121			4-Sinapoylquinic acid	1.096			Vanillin	1.1523			Avenanthramide 2f	1.0725
Kaempferol 3-O-xylosyl-rutinoside	1.121			5-Sinapoylquinic acid	1.096			d-Viniferin	1.1402			p-Coumaric acid 4-O-glucoside	1.0648
Rhoifolin 4'-O-glucoside	1.121			Lariciresinol-sesquilignan	1.0869			e-Viniferin	1.1402			Narirutin 4'-O-glucoside	1.0394
Apigenin 6-C-glucoside	1.1195			linderalactone	1.0792			PSEUDO-ANISATIN	1.1306			8-(3-methoxy-2-(methoxycarbonyl)phenyl)octanoic acid	1.0331
Genistin	1.1195			Esculetin	1.0741			5-Heneicosylresorcinol	1.1276			Juglone	1.0299
3-Methoxysinensetin	1.1154			3-Phenylpropanal	1.0636			7,3',4'-Trihydroxyflavone	1.1231			3,5-Diferuloylquinic acid	1.0291
Nobiletin	1.1154			8-acetamido-2-methyl-7-oxononanoic acid	1.0619			Baicalein	1.1231			Galgravin	1.029
4-Hydroxybenzaldehyde	1.12			Eriodictyol	1.0593			Galangin	1.1231			Malvidin 3,5-O-diglucoside	1.0231
Lariciresinol-sesquilignan	1.1135			(-)-Epicatechin 3-O-gallate	1.0562			Genistein	1.1231			4alpha-Methyl-24-ethyl-cholesta-7,24-dien-3beta-ol	1.0191
Formononetin	1.1069			(+)-Catechin 3-O-gallate	1.0562			Delphinidin 3-O-sambubioside	1.1008			alpha1-Sitosterol	1.0191
Ligstroside-aglycone	1.1036			Schottenol ferulate	1.0523			Arbutin	1.0958			beta-Amyrin	1.0191
p-HPEA-EA	1.1036			Sitosterol ferulate	1.0523			Resveratrol 3-O-glucoside	1.0884			Sesamolin	1.0187
Kaempferol 3-O-acetyl-glucoside	1.0913			Episesaminol	1.0518			Resveratrol 5-O-glucoside	1.0884			Cinnamic acid	1.0163
13,15-dihydroxy-9-methoxy-5-methyl-4-oxabicyclo[10.4.0]hexadeca-1(12),13,15-triene-3,11-dione	1.0821			Sesaminol	1.0518			Ferulaldehyde	1.0806			Isorhamnetin	1.0154
Delphinidin 3-O-arabinoside	1.0804			24-Methylcholesterol ferulate	1.0473			Mellein	1.0806			Rhamnetin	1.0154
Delphinidin 3-O-xyloside	1.0804			24-Methylenecholestanol ferulate	1.0473			N-Acetylarginine	1.0766			Kaempferide	1.0129
L-Tyrosine	1.0775			24-Methyllathosterol ferulate	1.0473			2-S-Glutathionyl caftaric acid	1.0749			3-Sinapoylquinic acid	1.0116
(-)-Epicatechin	1.0768			(7E,13E)-9,15-dihydroxy-4,10,16-trimethyl-1,5,11-trioxacyclohexadeca-7,13-diene-2,6,12-trione	1.047			Hydroxytyrosol 4-O-glucoside	1.0744			4-Sinapoylquinic acid	1.0116
(+)-Catechin	1.0768			1,1-Dimethyl-4-phenylpiperazinium	1.0452			Carbazole	1.0741			5-Sinapoylquinic acid	1.0116
Strychnine_N_Oxide	1.0716			L-Cystine	1.038			Gelsemine	1.0712			Delphinidin 3-O-glucosyl-glucoside	1.0019
Benzaldehyde	1.0639			1-18:2-2-18:3-phosphatidylcholine	1.035			Episesamin	1.071			Delphinidin 3,5-O-diglucoside	1.0019
Secoisolariciresinol-sesquilignan	1.0631			1-18:3-2-18:3-phosphatidylcholine	1.035			Sesamin	1.071			1-Naphthalenepentanol, decahydro-2-hydroxy-gamma,2,5,5,8a-pentamethyl-alpha-acetate	1.001
cis-Aconitate	1.0612			1-O-Feruloyl-beta-D-glucose	1.0336			2,3-Dihydroxy-1-guaiacylpropanone	1.0692
(E)-Aconitic acid	1.0612			Cirsimaritin	1.0336			3-Sinapoylquinic acid	1.0559
Vitisin A	1.0612			Apigenin	1.0243			4-Sinapoylquinic acid	1.0559
3-O-Feruloylquinic acid	1.0586			4-Hydroxyphenylacetic acid	1.0209			5-Sinapoylquinic acid	1.0559
3-Feruloylquinic acid	1.0586			Vanillin	1.0209			Gelsenicine	1.0513
4-Feruloylquinic acid	1.0586			DL-alpha,epsilon-Diaminopimelic acid	1.0188			Galloyl glucose	1.0477
5-Feruloylquinic acid	1.0586			Demethyloleuropein	1.0133			5-Pentacosylresorcinol	1.0432
1,2'-Disinapoyl-2-feruloylgentiobiose	1.058			(2R,3R,4S,5S,6R)-2-[6-hydroxy-3-[(E)-3-hydroxybut-1-enyl]-2,4,4-trimethylcyclohexyl]oxy-6-(hydroxymethyl)oxane-3,4,5-triol	1.0081			Apigenin 7-O-glucoside	1.0412
Peonidin	1.0577			Peonidin 3-O-(6''-p-coumaroyl-glucoside)	1.0077			Adenosine	1.0369
3,4-Diferuloylquinic acid	1.0522			Pigment A	1.0077			4-Vinylguaiacol	1.0337
3-Phenylpropanal	1.0515							1-(3-Chlorophenyl)piperazine	1.0203
p-Coumaroyl tyrosine	1.0509							L-Threonine	1.0198
Psoralen	1.0489							Patuletin 3-O-(2''-feruloylglucosyl)(1-6)-[apiosyl(1-2)]-glucoside	1.0114
Pelargonidin	1.046							Schottenol ferulate	1.0103
N-Acetylhistidine	1.0315							Sitosterol ferulate	1.0103
Cirsimaritin	1.0261							Rosmarinic acid	1.0015
Caffeic acid 4-O-glucoside	1.0237
1-O-p-Coumaroyl-beta-D-glucose	1.0211
1-Sinapoyl-2,2'-diferuloylgentiobiose	1.0179
Caffeoyl glucose	1.0162
Geraldone	1.0134
Glycitein	1.0134
Methylgalangin	1.0134
L-Serine	1.0103
Demethoxycurcumin	1.0095
4-Hydroxycoumarin	1.0057
Umbelliferone	1.0057

## Sheet: b. VIP markers OPLS-DA farming
Discriminant Compound (OPLS-DA farming)	VIP score
Petunidin 3-O-(6''-acetyl-galactoside)	2.7675
L-Ascorbic acid	2.5973
Hydroxytyrosol 4-O-glucoside	2.5536
Avenanthramide 2p	2.5002
5-Tricosenylresorcinol	2.4634
alpha-Tocopherol	2.4634
Homovanillic acid	2.4351
Feruloyl tartaric acid	2.2994
Allantoic acid	2.2861
Malvidin 3,5-O-diglucoside	2.278
7,3',4'-Trihydroxyflavone	2.2377
Quercetin 3-O-(6	2.2151
Citramalate	2.2101
4-Hydroxybenzoic acid 4-O-glucoside	2.2019
Genistein	2.1911
Galangin	2.1862
Baicalein	2.1821
Epirosmanol	2.1809
Quercetin	2.1677
6-Hydroxyluteolin	2.1677
Morin	2.1677
Dihydrocaffeic acid	2.1037
4-Hydroxy-3,5-dimethoxybenzaldehyde	2.1018
Syringaldehyde	2.0252
L-Glutamic acid	2.0207
(S)-Abscisic acid	2.0186
Mevalonic acid	2.0121
2-[2-(3,4-dimethoxyphenyl)ethyl]-4-methoxy-2,3-dihydropyran-6-one	1.9853
Phloretin 2'-O-xylosyl-glucoside	1.9597
Secoisolariciresinol	1.9382
3-Phenylpropanal	1.937
3-Methyluridine	1.9133
Indole-3-carbinol	1.905
INDOLE	1.8574
2-(2-hydroxybut-3-en-2-yl)-3a,6,6,9a-tetramethyl-2,4,5,5a,7,8,9,9b-octahydro-1H-benzo[e][1]benzofuran-4,5-diol	1.8367
Petunidin 3-O-(6''-acetyl-glucoside)	1.8333
Pyridoxine	1.8323
Vitisin A	1.8283
Benzeneacetonitrile	1.815
Pterostilbene	1.77
2-Aminophenol	1.7668
Quercetin 3-O-arabinoside	1.7652
Quercetin 3-O-xyloside	1.7652
3-Methoxynobiletin	1.7486
6-Prenylnaringenin	1.7302
Nicotinic acid	1.7257
Apigenin 7-O-glucuronide	1.713
1H-Indole-3-acetonitrile	1.7001
Kaempferol 7-O-glucoside	1.6936
Emetine	1.6903
Eriodictyol	1.6839
N'-(2,4-Dimethylphenyl)-N-methylformamidine	1.6728
Peonidin 3-O-(6''-acetyl-glucoside)	1.642
Hispidulin	1.6322
Homatropine	1.6082
alpha-Linolenic acid	1.5981
(E)-1-(2,4-dihydroxyphenyl)-3-[4-(3-methylbut-2-enoxy)phenyl]prop-2-en-1-one	1.5921
3,4-DHPEA-AC	1.5885
Homoveratric acid	1.5885
Isopimpinellin	1.5783
Methylgalangin	1.5741
3,5-Diferuloylquinic acid	1.5716
Adenosine	1.5702
4-hydroxy-3-[(2E)-4-hydroxy-3,7-dimethylocta-2,6-dienyl]-5-[(E)-4-hydroxy-3-methylbut-2-enyl]benzoic acid	1.5666
7-Hydroxysecoisolariciresinol	1.5666
DL-alpha,epsilon-Diaminopimelic acid	1.5617
Acetaminophen	1.557
Oleuropein	1.5474
m-Coumaric acid	1.5436
linderalactone	1.543
Avenanthramide 2c	1.5375
Avenanthramide K	1.5363
Peonidin 3-O-(6''-acetyl-galactoside)	1.5354
Protocatechuic aldehyde	1.521
Sesamol	1.521
Isoxanthohumol	1.5156
Xanthohumol	1.5156
5,6-Dihydroxy-7,8,3',4'-tetramethoxyflavone	1.5154
Carbazole	1.5008
Todolactol A	1.4962
3-[3-[(2E)-3,7-dimethylocta-2,6-dienyl]-4-hydroxyphenyl]-7-hydroxychromen-4-one	1.496
Gallic acid 4-O-glucoside	1.4792
Malvidin 3-O-(6''-acetyl-glucoside)	1.4754
Secoisolariciresinol-sesquilignan	1.4696
6''-O-Acetyldaidzin	1.4565
Peonidin	1.4419
HYDROQUINIDINE	1.4413
4,5-Dicaffeoylquinic acid	1.4319
1-18:3-2-18:3-phosphatidylcholine	1.4293
L-Lysine	1.4153
(+)-Syringaresinol	1.4081
Syringaresinol	1.4081
24-Methyllathosterol ferulate	1.3898
PSEUDO-ANISATIN	1.3811
L-Cystine	1.3809
3-Feruloylquinic acid	1.3748
3-O-Feruloylquinic acid	1.3748
4-Feruloylquinic acid	1.3748
5-Feruloylquinic acid	1.3748
4-Vinylsyringol	1.3508
Folic acid	1.3504
Psoralen	1.3454
Phloretin	1.34463
(7E,13E)-9,15-dihydroxy-4,10,16-trimethyl-1,5,11-trioxacyclohexadeca-7,13-diene-2,6,12-trione	1.3392
(9Z,9'Z)-7,7',8,8'-Tetrahydrolycopene	1.3366
Biochanin A	1.3362
2,8-Dihydroxy-5,5,8-trimethyl-11-oxatetracyclo[7.3.1.0~1,9~.0~3,7~]tridecan-10-one	1.3319
3-Buten-2-one, 4-[4-(beta-D-glucopyranosyloxy)-2-hydroxy-2,6,6-trimethylcyclohexylidene]	1.3318
Resveratrol 3-O-glucoside	1.3314
5-Nonadecenylresorcinol	1.3309
Pelargonidin 3-O-sambubioside	1.3277
Gramine	1.3267
Hydroxycaffeic acid	1.3262
Delphinidin 3-O-(6''-acetyl-glucoside)	1.3226
Cyanidin 3-O-(6''-acetyl-glucoside)	1.3196
Apigenin	1.3162
15-Deoxy-goyazensolide	1.3103
Heteropeucenin, Methyl Ether	1.3088
Caffeic acid ethyl ester	1.3029
Sinapaldehyde	1.3029
alpha1-Sitosterol	1.3026
beta-Amyrin	1.3026
4alpha-Methyl-24-ethyl-cholesta-7,24-dien-3beta-ol	1.3026
Cinnamtannin A2	1.3026
2-Methoxyphenol	1.3003
3-Methylcatechol	1.3003
4-Methylcatechol	1.3003
Guaiacol	1.3003
p-Anisaldehyde	1.298
Delphinidin 3-O-arabinoside	1.2921
Delphinidin 3-O-xyloside	1.2921
Cryptochlorogenic acid	1.2822
5-Caffeoylquinic acid	1.2822
3-Caffeoylquinic acid	1.2822
4-Caffeoylquinic acid	1.2822
Dihydroquercetin	1.2819
Sinapic acid	1.2781
Malvidin 3-O-(6''-acetyl-galactoside)	1.2778
Convolidine	1.2772
4-Ethylguaiacol	1.2704
Malvidin 3-O-arabinoside	1.2677
Peonidin 3-O-glucoside	1.2677
Sinensetin	1.2656
5-Nonadecylresorcinol	1.2639
Methionine sulfoxide	1.2555
Methoxyphenylacetic acid	1.2522
Kaempferol 3-O-(2''-rhamnosyl-galactoside) 7-O-rhamnoside	1.2489
Kaempferol 3-O-xylosyl-rutinoside	1.2489
Kaempferol 3-O-rhamnosyl-rhamnosyl-glucoside	1.2489
L-Histidine	1.2364
Arginine	1.2346
1,10a-dihydroxy-4,4,7,11b-tetramethyl-1,2,3,4a,5,6,6a,7,11,11a-decahydronaphtho[2,1-f][1]benzofuran-9-one	1.2311
Koumidine	1.2242
Cyanidin 3-O-glucosyl-rutinoside	1.2204
1-palmitoyl-2-linoleoyl-phosphatidylcholine	1.2183
Nobiletin	1.208
3-Methoxysinensetin	1.208
Cinnamic acid	1.2063
12-Cytisineacetamide	1.1921
Theaflavin	1.1794
5-O-Galloylquinic acid	1.1754
Geraldone	1.173
p-Coumaroyl glucose	1.1697
Peonidin 3-O-galactoside	1.1692
Gallic acid	1.1669
Ellagic acid glucoside	1.1547
Dehydrocorydaline	1.152
Phenylacetaldehyde	1.1415
L-Proline	1.1412
(-)-Epicatechin 3-O-gallate	1.1258
(+)-Catechin 3-O-gallate	1.1258
p-Coumaroyl tyrosine	1.1257
Benzaldehyde	1.1213
Narirutin 4'-O-glucoside	1.1195
L-Isoleucine	1.1067
Indoline	1.1065
L-Leucine	1.1059
Jaceidin 4'-O-glucuronide	1.1031
Cyanidin 3-O-(6''-acetyl-galactoside)	1.1028
(E)-Ribosylzeatin	1.0926
4-Ethylcatechol	1.0907
Tyrosol	1.0907
d-Viniferin	1.0894
e-Viniferin	1.0894
(+)-Pinoresinol	1.0881
Matairesinol	1.0881
Pinoresinol	1.0881
Rosmarinic acid	1.0748
Kaempferol	1.066
Scutellarein	1.0658
Luteolin	1.0655
Delphinidin 3-O-(6''-acetyl-galactoside)	1.0552
Petunidin 3,5-O-diglucoside	1.0539
2,6-Dihydroxybenzoic acid	1.0508
Formononetin	1.0501
Ferulic acid 4-O-glucoside	1.0489
Hydroxytyrosol	1.0466
Rhoifolin 4'-O-glucoside	1.0439
Kaempferol 3-O-glucosyl-rhamnosyl-galactoside	1.0404
Kaempferol 3-O-glucosyl-rhamnosyl-glucoside	1.0404
Quercetin 3-O-rhamnosyl-rhamnosyl-glucoside	1.0404
o-Coumaric acid	1.0383
p-Coumaric acid	1.0383
Pebrellin	1.0382
Eupatorin	1.0369
Cirsilineol	1.0365
8-acetamido-2-methyl-7-oxononanoic acid	1.0345
Pelargonidin 3-O-glucosyl-rutinoside	1.0334
Rosmanol	1.0311
Patuletin 3-O-(2''-feruloylglucosyl)(1-6)-[apiosyl(1-2)]-glucoside	1.0271
(2,6,6-Trimethyl-4-oxo-2-cyclohexen-1-yl)methyl beta-D-glucopyranoside	1.0263
Ferulaldehyde	1.0259
Mellein	1.0259
5-(5-methoxycarbonyl-5,8a-dimethyl-2-methylidene-3,4,4a,6,7,8-hexahydro-1H-naphthalen-1-yl)-3-methylpentanoic acid	1.0257
Cinnamoylcholine	1.016
3,4-Dicaffeoylquinic acid	1.015
Neodiosmin	1.0109
Diosmin	1.0092
Carnosol	1.0082
Dihydroquercetin 3-O-rhamnoside	1.0077
Eriodictyol 7-O-glucoside	1.0077
Gallic acid ethyl ester	1.0036
Syringic acid	1.0036
(all-E)-6'-Apo-y-caroten-6'-al	1.0031
Iminostilbene	1.002
